# Supplementary material for: The BAARA (Biological AutomAted RAdiotracking) System: A New Approach in Ecological Field Studies
Source: PLoS One. 2015 Feb 25;10(2):e0116785. doi: 10.1371/journal.pone.0116785 (PMC4340905; doi:10.1371/journal.pone.0116785)
Supplement: S1 Data — (ZIP) [file pone.0116785.s001.zip]

Archive with 4 entries (4 files):
- data4.csv
- data1.csv
- data2.csv
- data3.csv
