# Supplementary material for: The BAARA (Biological AutomAted RAdiotracking) System: A New Approach in Ecological Field Studies
Source: PLoS One. 2015 Feb 25;10(2):e0116785. doi: 10.1371/journal.pone.0116785 (PMC4340905; doi:10.1371/journal.pone.0116785)
Supplement: S1 Data — (ZIP) [file pone.0116785.s001.zip › data4.csv]

0	434
1	435
2	435
3	434
4	436
5	436
6	436
7	437
8	438
9	438
10	440
11	440
12	441
13	442
14	444
15	442
16	444
17	444
18	444
19	445
20	446
21	447
22	448
23	447
24	451
25	450
26	450
27	452
28	451
29	453
30	452
31	454
32	453
33	454
34	455
35	455
36	455
37	455
38	457
39	457
40	459
41	458
42	459
43	460
44	459
45	460
46	461
47	461
48	463
49	462
50	463
51	465
52	463
53	464
54	465
55	464
56	465
57	466
58	466
59	467
60	467
61	468
62	469
63	468
64	468
65	471
66	469
67	469
68	470
69	470
70	470
71	470
72	470
73	471
74	472
75	471
76	472
77	472
78	473
79	472
80	474
81	473
82	473
83	473
84	474
85	475
86	475
87	473
88	475
89	475
90	476
91	473
92	473
93	475
94	473
95	475
96	476
97	473
98	474
99	475
100	475
101	474
102	474
103	473
104	474
105	474
106	471
107	472
108	472
109	473
110	471
111	472
112	472
113	471
114	472
115	471
116	469
117	471
118	469
119	470
120	468
121	469
122	468
123	470
124	468
125	468
126	466
127	466
128	465
129	465
130	467
131	466
132	463
133	463
134	465
135	463
136	462
137	461
138	463
139	461
140	461
141	461
142	460
143	461
144	459
145	458
146	457
147	456
148	457
149	457
150	456
151	457
152	454
153	457
154	454
155	452
156	453
157	452
158	453
159	451
160	450
161	450
162	449
163	450
164	447
165	447
166	445
167	445
168	445
169	445
170	444
171	444
172	444
173	441
174	441
175	441
176	440
177	439
178	439
179	438
180	437
181	437
182	435
183	435
184	435
185	433
186	431
187	431
188	430
189	429
190	428
191	428
192	428
193	425
194	424
195	424
196	424
197	421
198	420
199	420
200	422
201	418
202	417
203	416
204	416
205	414
206	414
207	412
208	412
209	412
210	410
211	411
212	409
213	410
214	409
215	407
216	407
217	407
218	406
219	405
220	406
221	407
222	406
223	405
224	404
225	404
226	405
227	404
228	405
229	407
230	405
231	404
232	405
233	405
234	407
235	407
236	406
237	408
238	408
239	409
240	408
241	409
242	409
243	409
244	408
245	408
246	409
247	409
248	412
249	411
250	412
251	411
252	411
253	411
254	413
255	411
256	411
257	412
258	411
259	411
260	414
261	412
262	411
263	413
264	411
265	412
266	411
267	412
268	415
269	412
270	411
271	410
272	411
273	410
274	410
275	410
276	410
277	409
278	409
279	407
280	407
281	408
282	406
283	406
284	405
285	404
286	405
287	404
288	403
289	404
290	401
291	402
292	401
293	399
294	400
295	398
296	398
297	398
298	397
299	396
300	397
301	396
302	393
303	394
304	393
305	391
306	391
307	391
308	392
309	390
310	388
311	390
312	387
313	388
314	387
315	389
316	388
317	386
318	390
319	390
320	390
321	390
322	393
323	390
324	393
325	393
326	394
327	394
328	399
329	400
330	400
331	401
332	402
333	403
334	405
335	406
336	407
337	410
338	412
339	411
340	411
341	414
342	415
343	417
344	417
345	418
346	421
347	423
348	424
349	421
350	423
351	425
352	425
353	428
354	428
355	428
356	432
357	430
358	433
359	432
