# Supplementary material for: The BAARA (Biological AutomAted RAdiotracking) System: A New Approach in Ecological Field Studies
Source: PLoS One. 2015 Feb 25;10(2):e0116785. doi: 10.1371/journal.pone.0116785 (PMC4340905; doi:10.1371/journal.pone.0116785)
Supplement: S1 Data — (ZIP) [file pone.0116785.s001.zip › data1.csv]

0	473
1	475
2	475
3	474
4	474
5	475
6	474
7	473
8	474
9	475
10	474
11	473
12	473
13	474
14	472
15	472
16	472
17	471
18	472
19	472
20	473
21	471
22	471
23	471
24	471
25	470
26	471
27	471
28	470
29	469
30	470
31	469
32	469
33	469
34	468
35	469
36	468
37	469
38	466
39	467
40	466
41	467
42	466
43	464
44	465
45	463
46	465
47	463
48	462
49	462
50	461
51	461
52	461
53	461
54	460
55	460
56	461
57	458
58	458
59	458
60	458
61	457
62	458
63	457
64	455
65	455
66	456
67	455
68	454
69	454
70	456
71	453
72	454
73	454
74	451
75	450
76	452
77	451
78	449
79	448
80	449
81	447
82	446
83	449
84	446
85	446
86	445
87	446
88	444
89	445
90	444
91	446
92	443
93	441
94	441
95	439
96	438
97	435
98	437
99	435
100	435
101	434
102	433
103	430
104	429
105	429
106	427
107	428
108	429
109	427
110	425
111	426
112	423
113	423
114	421
115	421
116	421
117	418
118	419
119	417
120	417
121	416
122	414
123	414
124	413
125	414
126	413
127	411
128	411
129	410
130	411
131	410
132	409
133	409
134	409
135	408
136	409
137	409
138	409
139	409
140	408
141	408
142	408
143	409
144	410
145	409
146	408
147	409
148	409
149	409
150	409
151	410
152	409
153	409
154	409
155	408
156	409
157	409
158	409
159	410
160	410
161	409
162	408
163	409
164	408
165	408
166	411
167	409
168	411
169	409
170	408
171	410
172	408
173	407
174	407
175	407
176	406
177	407
178	407
179	406
180	405
181	405
182	405
183	406
184	405
185	406
186	403
187	404
188	404
189	404
190	404
191	404
192	402
193	402
194	402
195	402
196	403
197	401
198	400
199	399
200	396
201	395
202	397
203	396
204	393
205	392
206	391
207	390
208	391
209	389
210	388
211	384
212	385
213	384
214	383
215	379
216	378
217	378
218	379
219	375
220	376
221	374
222	373
223	372
224	371
225	372
226	372
227	371
228	370
229	370
230	371
231	372
232	370
233	371
234	373
235	372
236	374
237	373
238	376
239	377
240	379
241	381
242	380
243	385
244	384
245	386
246	389
247	388
248	390
249	394
250	395
251	398
252	399
253	399
254	401
255	403
256	405
257	407
258	408
259	410
260	412
261	413
262	415
263	418
264	418
265	419
266	420
267	422
268	425
269	425
270	426
271	431
272	428
273	430
274	432
275	433
276	433
277	435
278	436
279	437
280	438
281	438
282	440
283	439
284	441
285	440
286	441
287	442
288	444
289	443
290	443
291	444
292	446
293	446
294	445
295	445
296	445
297	445
298	446
299	448
300	447
301	450
302	449
303	451
304	452
305	453
306	451
307	453
308	452
309	453
310	454
311	454
312	455
313	455
314	457
315	455
316	458
317	458
318	457
319	458
320	460
321	461
322	461
323	460
324	461
325	462
326	465
327	463
328	463
329	464
330	466
331	467
332	466
333	468
334	466
335	466
336	468
337	466
338	469
339	470
340	468
341	469
342	468
343	472
344	470
345	470
346	471
347	472
348	471
349	471
350	470
351	470
352	470
353	474
354	475
355	475
356	473
357	472
358	471
359	473
