# Supplementary material for: The BAARA (Biological AutomAted RAdiotracking) System: A New Approach in Ecological Field Studies
Source: PLoS One. 2015 Feb 25;10(2):e0116785. doi: 10.1371/journal.pone.0116785 (PMC4340905; doi:10.1371/journal.pone.0116785)
Supplement: S1 Data — (ZIP) [file pone.0116785.s001.zip › data2.csv]

0	443
1	445
2	444
3	444
4	439
5	439
6	438
7	438
8	438
9	436
10	435
11	436
12	435
13	432
14	430
15	431
16	430
17	429
18	428
19	427
20	427
21	426
22	425
23	427
24	423
25	423
26	422
27	419
28	419
29	419
30	417
31	416
32	415
33	414
34	415
35	414
36	414
37	413
38	412
39	412
40	412
41	409
42	411
43	409
44	409
45	409
46	408
47	408
48	409
49	408
50	407
51	407
52	406
53	407
54	406
55	408
56	408
57	408
58	409
59	408
60	408
61	409
62	408
63	410
64	413
65	408
66	411
67	410
68	411
69	410
70	412
71	413
72	414
73	415
74	412
75	413
76	412
77	413
78	413
79	412
80	415
81	416
82	416
83	414
84	417
85	416
86	416
87	416
88	416
89	418
90	416
91	417
92	418
93	416
94	416
95	415
96	417
97	417
98	414
99	415
100	413
101	414
102	416
103	413
104	413
105	412
106	412
107	410
108	411
109	411
110	412
111	412
112	411
113	409
114	406
115	410
116	407
117	409
118	407
119	406
120	403
121	404
122	404
123	404
124	403
125	402
126	401
127	400
128	401
129	400
130	400
131	399
132	397
133	397
134	399
135	399
136	399
137	401
138	398
139	399
140	397
141	396
142	398
143	402
144	399
145	399
146	398
147	399
148	399
149	405
150	402
151	402
152	407
153	407
154	407
155	405
156	407
157	409
158	408
159	412
160	412
161	413
162	413
163	417
164	416
165	416
166	417
167	417
168	419
169	419
170	419
171	422
172	422
173	423
174	424
175	426
176	425
177	429
178	429
179	430
180	430
181	430
182	432
183	434
184	433
185	434
186	436
187	437
188	439
189	440
190	441
191	439
192	439
193	439
194	441
195	444
196	443
197	443
198	444
199	444
200	446
201	445
202	445
203	446
204	447
205	448
206	448
207	449
208	448
209	450
210	450
211	452
212	450
213	454
214	453
215	454
216	453
217	453
218	457
219	455
220	455
221	457
222	457
223	458
224	457
225	458
226	459
227	461
228	460
229	459
230	461
231	460
232	463
233	462
234	463
235	463
236	465
237	463
238	465
239	464
240	465
241	466
242	466
243	467
244	468
245	468
246	468
247	471
248	468
249	469
250	472
251	470
252	470
253	469
254	470
255	471
256	472
257	472
258	472
259	472
260	471
261	472
262	472
263	473
264	474
265	475
266	472
267	472
268	474
269	472
270	473
271	473
272	473
273	473
274	476
275	475
276	474
277	472
278	473
279	472
280	472
281	473
282	472
283	472
284	473
285	472
286	472
287	473
288	471
289	474
290	473
291	470
292	473
293	472
294	471
295	471
296	473
297	475
298	473
299	473
300	471
301	471
302	471
303	470
304	470
305	470
306	469
307	469
308	468
309	469
310	468
311	468
312	466
313	466
314	465
315	466
316	465
317	465
318	466
319	463
320	465
321	462
322	465
323	464
324	461
325	461
326	462
327	462
328	461
329	461
330	461
331	460
332	458
333	458
334	458
335	457
336	457
337	458
338	457
339	455
340	457
341	455
342	455
343	454
344	453
345	453
346	454
347	453
348	452
349	450
350	451
351	450
352	450
353	449
354	449
355	448
356	447
357	445
358	447
359	446
