# Supplementary material for: The BAARA (Biological AutomAted RAdiotracking) System: A New Approach in Ecological Field Studies
Source: PLoS One. 2015 Feb 25;10(2):e0116785. doi: 10.1371/journal.pone.0116785 (PMC4340905; doi:10.1371/journal.pone.0116785)
Supplement: S1 Data — (ZIP) [file pone.0116785.s001.zip › data3.csv]

0	406
1	408
2	412
3	407
4	408
5	408
6	409
7	408
8	407
9	407
10	406
11	405
12	404
13	404
14	403
15	402
16	403
17	400
18	401
19	399
20	398
21	398
22	398
23	398
24	396
25	396
26	395
27	395
28	392
29	391
30	391
31	392
32	390
33	387
34	387
35	386
36	384
37	384
38	384
39	383
40	383
41	384
42	381
43	380
44	378
45	380
46	378
47	378
48	379
49	380
50	380
51	380
52	381
53	379
54	380
55	381
56	382
57	382
58	384
59	385
60	386
61	388
62	389
63	390
64	393
65	393
66	396
67	397
68	399
69	399
70	402
71	404
72	404
73	405
74	406
75	408
76	410
77	411
78	413
79	414
80	416
81	419
82	420
83	420
84	420
85	422
86	424
87	425
88	426
89	426
90	430
91	428
92	431
93	431
94	431
95	431
96	435
97	434
98	435
99	437
100	437
101	437
102	439
103	438
104	440
105	442
106	442
107	444
108	443
109	443
110	445
111	445
112	444
113	446
114	446
115	448
116	447
117	449
118	447
119	451
120	451
121	449
122	449
123	451
124	452
125	453
126	454
127	454
128	454
129	455
130	455
131	456
132	455
133	458
134	457
135	458
136	458
137	460
138	459
139	459
140	460
141	460
142	461
143	462
144	461
145	463
146	462
147	463
148	463
149	463
150	465
151	464
152	466
153	465
154	466
155	467
156	466
157	466
158	467
159	467
160	469
161	468
162	468
163	466
164	467
165	468
166	469
167	470
168	470
169	469
170	471
171	469
172	472
173	470
174	470
175	470
176	472
177	472
178	473
179	470
180	470
181	471
182	472
183	471
184	471
185	471
186	471
187	473
188	471
189	472
190	472
191	473
192	471
193	470
194	471
195	473
196	471
197	471
198	472
199	470
200	469
201	469
202	468
203	468
204	468
205	468
206	468
207	467
208	468
209	466
210	466
211	468
212	467
213	465
214	465
215	464
216	466
217	465
218	464
219	463
220	464
221	463
222	462
223	461
224	463
225	461
226	460
227	460
228	461
229	462
230	460
231	459
232	458
233	458
234	458
235	457
236	458
237	456
238	457
239	455
240	456
241	456
242	456
243	455
244	455
245	457
246	456
247	454
248	455
249	453
250	451
251	452
252	451
253	451
254	450
255	447
256	448
257	447
258	446
259	445
260	446
261	445
262	443
263	445
264	443
265	444
266	442
267	441
268	439
269	438
270	439
271	438
272	437
273	438
274	437
275	437
276	435
277	435
278	435
279	435
280	433
281	430
282	429
283	429
284	425
285	424
286	426
287	427
288	424
289	422
290	421
291	420
292	420
293	420
294	418
295	418
296	416
297	415
298	414
299	414
300	413
301	412
302	412
303	412
304	410
305	410
306	409
307	409
308	410
309	408
310	407
311	408
312	406
313	405
314	406
315	406
316	407
317	405
318	407
319	404
320	404
321	406
322	405
323	406
324	406
325	405
326	406
327	405
328	405
329	406
330	407
331	406
332	408
333	407
334	407
335	407
336	407
337	408
338	409
339	407
340	407
341	408
342	409
343	407
344	408
345	407
346	410
347	410
348	409
349	408
350	409
351	408
352	409
353	408
354	409
355	408
356	408
357	409
358	410
359	409
