# Supplementary material for: The BAARA (Biological AutomAted RAdiotracking) System: A New Approach in Ecological Field Studies
Source: PLoS One. 2015 Feb 25;10(2):e0116785. doi: 10.1371/journal.pone.0116785 (PMC4340905; doi:10.1371/journal.pone.0116785)
Supplement: S2 Data — (ZIP) [file pone.0116785.s002.zip › sample51.CSV]

2036	1751	1902	1950
1569	1971	1933	2149
1213	1944	2235	1483
1234	1573	2060	1884
1730	2001	1546	2000
1919	1764	1957	1728
1779	1947	1941	1842
1805	2084	1991	1410
1936	1937	2305	2074
1440	1781	1775	1793
1115	1703	1993	1959
1210	2028	2054	1896
1486	2001	1739	1950
1747	1876	2199	2026
1855	1990	1820	1867
1768	2123	1831	1922
2016	1972	2132	1586
1839	1880	1781	1812
1498	2074	1875	1956
1375	2077	1953	1854
1311	2074	2059	1910
1719	2032	2232	1998
1855	2082	1773	1709
1974	2220	2216	2221
2156	1868	1880	1901
1606	1816	1905	2241
1390	2209	1884	1868
1157	2182	1933	2042
1635	2050	1650	1595
1623	1893	1473	2105
1686	1933	1547	1863
1811	2004	2019	1880
2012	2007	1891	2155
1704	1890	1889	1794
1184	2055	2280	1948
1358	1842	2057	1773
1698	1645	1926	1876
1800	2114	1981	1681
1857	2061	2086	2128
1960	2286	2229	2077
1992	2075	1674	2250
1681	1956	1594	2013
1212	1821	2235	2165
1276	1926	2150	1908
1982	2031	2051	1880
1997	1654	2309	2091
1892	1874	1991	2087
1965	2073	1973	1763
1803	2001	1960	1908
1261	1940	2069	1848
1208	1639	1684	1706
1101	1953	1951	1784
1770	1584	2094	2023
2047	2034	1999	2006
1948	1976	2069	1832
1909	1930	2008	2017
2265	1883	2144	1928
1749	1848	1860	1798
1528	1916	1873	2088
1381	1941	1883	2185
1856	2077	2068	2145
1957	1906	2054	1945
1975	1963	1843	1753
1844	2135	1931	1938
1784	2004	1738	1882
1658	1966	2146	2055
1349	1780	2075	1781
1171	1806	1992	1657
1505	1883	2052	1661
2092	2144	2030	2019
1848	1848	1945	2004
1874	1931	1720	1873
1883	2060	2146	3303
1520	1883	2014	3346
1488	1815	2294	3378
1219	1958	3185	3398
1763	2098	3280	3404
1719	1785	3309	3397
2011	1761	3300	3398
2003	2245	3297	3399
3351	3334	3177	3284
2781	3147	3253	3354
2009	3139	3290	3373
2234	3143	3284	3397
3153	3129	3274	3400
3341	3128	3275	3388
3385	3145	3271	3385
3389	3181	3289	3385
3344	3339	3173	3308
2761	3155	3245	3370
1962	3144	3261	3401
2193	3136	3282	3405
3154	3141	3282	3400
3343	3136	3284	3392
3376	3161	3278	3402
3382	3130	3289	3405
3361	3326	3166	1699
2792	3161	3242	1720
2011	3157	3266	2031
2204	3162	3271	2223
3117	3156	3267	2096
3333	3156	2898	2017
3380	3155	2220	1811
3376	3186	1850	1970
1833	1721	1941	1954
1736	2072	1922	2097
1381	2373	1877	2007
1079	2050	1894	1743
1793	1673	1837	2010
1811	1944	2190	1978
1971	2019	2125	2072
1378	1742	1901	1772
1941	1967	2209	1991
1154	2047	1953	1955
1073	1549	2157	1780
1217	1846	2087	1737
1584	2308	2025	1882
1895	1931	1934	1632
2023	1886	2099	1927
1876	2160	1918	2074
1707	1820	1899	2067
1112	1672	1999	1799
1330	2066	1992	1675
1144	1952	1783	2002
1203	1869	1877	1982
1873	1888	2041	1926
2208	1829	1976	2099
1998	1843	1885	1897
1846	2038	1652	2007
1501	1703	1653	2071
1504	2034	1738	2016
1386	1850	2074	2148
1798	1984	2047	2154
1973	2204	1858	1774
2112	1648	1887	1809
1804	1823	1649	1992
1768	2050	1942	1864
1309	1745	1851	2170
1320	1669	1983	1821
1319	1980	2075	1977
1742	2076	2105	1992
1901	2150	1967	2030
1873	2164	1826	2001
1964	1910	1680	1921
1979	2094	2084	2284
1545	1911	2131	1906
1336	1714	2255	1951
1211	2208	1805	1640
1599	1859	1660	2038
1665	1858	2008	1836
2073	2019	1836	1817
1915	1969	2256	2002
1961	1980	1822	2206
1504	2017	2081	1758
1115	1979	1977	1748
1337	2150	2060	2084
1434	2072	1717	1953
1859	1869	2108	2154
1712	1774	2143	2030
1930	2036	1925	1818
1627	1859	2034	1808
1403	1844	2283	1874
1285	2129	2288	1887
1241	2162	2018	1450
1711	2029	1912	1890
1892	2006	2061	1808
2030	2077	2059	1873
1949	1832	1794	2055
1743	1557	2133	1986
1328	1911	1818	1860
1137	2089	2047	1930
1069	1954	1947	1932
1781	1780	2125	1848
1797	1987	1795	1967
1781	1807	1962	1716
1544	2059	1961	1934
1570	1824	2140	1818
1509	1734	1788	2046
1450	1786	1842	1682
1260	1916	2061	1794
1899	2172	2007	1516
1849	2035	2312	1817
1939	1754	1747	1728
2103	2017	1892	1991
1831	1758	2119	1936
1413	2138	1996	1701
1292	2184	1488	2028
1246	2052	1514	1835
1896	1983	1835	2074
1756	1894	1846	2202
1857	1782	2011	1832
1849	1838	1876	1637
1891	2036	1951	1898
1566	1822	1998	1899
1104	1952	2052	2093
1249	1894	1939	2034
1695	1804	1448	1988
1720	1864	1682	1911
1631	2271	1926	1843
1873	2010	2173	1791
1706	2134	2059	1693
1349	2108	1688	2075
1198	1927	2244	2031
1201	1713	2144	1872
1494	1813	1703	1985
2083	1998	1890	1889
1778	2365	1969	1925
1950	2035	1939	1947
1835	1576	2143	2147
1467	1863	1868	1873
1126	1669	1859	1912
1153	1899	1949	1853
1600	2005	1956	1896
1608	1849	1754	1802
1974	1922	2023	1901
1940	1977	2100	1778
1617	1871	2083	2047
1419	1778	1819	1916
1174	2184	2206	2159
1288	1737	1930	2041
1616	1820	1924	2020
2021	2099	2216	1537
1728	2217	2058	2047
1815	1966	1783	2065
1808	1701	1935	1750
1347	1823	1922	1718
1159	2049	1935	1941
1306	1828	1811	1729
1739	2040	2065	1891
2048	1774	2008	1871
1424	2097	1874	2080
1747	1975	1931	1931
1960	1850	1878	1998
1753	1841	1874	1421
1252	2028	1895	2036
1192	1937	1896	2012
1734	1909	1842	2136
1781	2079	1712	2164
2011	2087	2031	1932
1824	1894	1971	1904
1752	1786	1788	2001
1351	2093	1760	1863
1286	1773	1962	1693
1372	2204	2318	1951
1909	1977	2099	2057
2005	1804	1951	1977
2122	1986	1952	1863
1831	1965	2010	1918
1839	1800	1940	1727
1456	1766	2023	1615
1500	1763	2169	1507
1177	1751	2297	1783
1753	2194	1976	2174
1997	1769	1946	1874
1872	1974	2040	1744
1754	2083	2035	1860
1563	1917	1702	1805
1644	2096	1812	1878
1556	1958	2080	1914
1443	1786	2016	1804
1583	1802	2037	1684
1668	1648	1771	1798
1781	1927	1450	1875
1754	2017	1785	2086
2009	1954	2179	2134
1398	1946	1799	1937
1254	1771	1992	1709
1315	1966	1919	1847
1700	2195	1824	1969
1974	2054	1840	1797
1798	1781	1932	1558
1931	2098	2091	1801
1761	2040	1479	1873
1520	1608	1719	1829
1001	2076	2005	1952
1147	1955	1930	2075
1784	2105	1978	1664
1869	1832	1668	2110
1974	1667	2136	1767
2033	1824	1839	2193
2196	1905	2316	1940
1664	1812	2038	2197
1171	1866	2163	2244
1114	1934	1820	1786
1794	2107	1884	2166
1860	1945	1988	2089
2024	1963	1947	1801
1978	2090	2040	1779
1962	2025	2166	1834
1559	1859	2251	1764
1131	1991	2111	1588
1458	2064	2202	1810
1726	2017	2166	1928
1781	2135	2049	1862
1620	1935	1870	2153
1758	1896	1882	2044
1606	1761	1919	2021
1470	1788	1673	2035
1184	1646	1874	1971
1262	1865	1802	1817
1627	1918	1752	1954
1858	1930	1602	2177
1967	1854	1862	2263
1785	2144	2274	1896
1868	1751	2111	2010
1628	1933	2159	1653
1219	1701	2092	2156
1068	1617	1815	1957
1698	1712	2087	1671
1943	1800	2033	2110
1994	1969	2098	1872
1847	2003	1888	2101
1770	1777	2094	2056
1508	1910	2126	1708
1204	1870	1996	1865
1286	2005	1757	1748
1875	1801	1685	1825
1865	1912	1936	1676
1863	2172	1669	2081
1896	2031	2085	1996
1899	1871	3214	3313
1550	2121	3269	3378
1062	3048	3280	3413
1258	3204	3304	3426
1250	3211	3302	3422
1672	3207	3305	3427
1718	3200	3295	3433
2020	3202	3299	3421
3371	3373	3233	3305
2791	3222	3263	3378
1926	3222	3289	3409
2213	3190	3286	3416
3161	3204	3287	3422
3374	3207	3271	3412
3420	3239	3283	3414
3427	3243	3299	3422
3388	3374	3225	3312
2816	3199	3281	3389
1984	3190	3302	3411
2272	3197	3290	3426
3207	3191	3293	3425
3390	3202	3288	3422
3422	3247	3294	3420
3427	3221	3289	3417
3366	3379	1818	2082
2785	3218	2011	2021
1925	3203	2011	2258
2285	3199	1985	2037
3217	2885	2032	1800
3380	2406	1755	2011
3419	1841	1771	2083
3418	1888	1939	1913
2148	1929	2244	2035
1627	2253	2136	1809
1193	1987	1872	1774
1231	1792	1980	2004
1598	1957	1931	1751
1924	1949	1826	1450
2034	1963	2010	1901
1785	2118	1868	1965
1747	1921	2019	1753
1377	1834	2158	1775
1031	1894	1971	1885
981	2059	2222	1787
1437	2143	1954	1971
1933	2151	2083	1842
1686	1977	2068	1852
1601	1685	2013	1715
1728	1522	1847	1795
1077	2152	1772	1880
1118	2054	2131	2192
1211	1953	1611	1936
1498	2044	1754	1965
1730	2294	1917	1861
1970	2098	1779	1791
1453	1877	2119	1902
1976	1876	1872	2083
1570	1652	2060	1689
1284	1968	2064	1882
1289	1908	2150	1984
1688	1625	1947	1889
2118	1791	2027	1999
2029	1776	1677	1735
1793	2140	1943	1602
1688	1865	1896	1744
1414	1864	1899	2025
1197	1707	1913	1950
1124	2072	2024	1818
1668	2165	1701	1683
1651	2129	2079	1634
1516	1690	1593	1861
1453	2013	1813	1696
1921	2063	1965	1777
1332	2044	1839	2000
1265	1989	1817	1980
1163	1849	1917	1620
1538	2017	2048	1763
1678	1708	2166	1731
1943	1815	2027	1647
1979	1987	2104	1901
1941	1748	2005	1724
1428	1828	1851	1594
1337	2184	1948	1763
1147	2204	1837	1801
1640	1754	1913	1709
1737	1902	1985	2116
1674	1846	1892	1954
1962	1886	2059	1585
1631	1931	1783	1813
1548	2026	2130	2039
1275	1949	2097	1705
1152	1959	1902	2068
1780	1840	1887	1897
1723	1841	1807	1726
1790	1743	1923	1898
1804	1802	1768	1957
1864	1786	1639	1924
1299	1510	2153	1926
1181	1837	2052	1952
1220	2051	2315	2030
1547	2157	2110	1816
1797	1930	2025	1910
1748	1959	1711	2062
1871	2043	1901	1890
1969	1610	2024	1820
1545	1906	2036	1915
1107	1946	1767	2001
1004	1797	1634	1789
1842	2146	1850	2214
1508	1943	1886	2077
1948	1952	2021	2184
1188	1895	1912	1777
2030	1430	1896	1873
1696	2063	1794	1763
1296	1727	2010	1981
1164	1580	1927	1946
1582	1954	1752	1842
1918	1853	1701	1862
1887	2087	2091	1764
1900	2019	1946	1788
2103	1970	2148	2059
1595	1830	1649	1858
1262	1915	1660	2061
1120	1700	1810	1990
1585	2016	2110	2011
1780	1794	1966	1906
1975	2024	1606	1887
2022	2029	1767	1758
1890	2018	1960	2104
1698	1760	1466	2050
1183	1805	1907	1762
1073	1976	2000	1786
1645	2143	1952	1883
2110	2029	1888	1752
1970	2133	1805	2095
1890	2135	2010	1895
1749	1810	1928	2010
1544	1990	1909	1628
1302	1877	2033	1806
853	1964	1808	1783
1606	1947	2054	2067
1997	1974	1804	2173
1846	1625	2106	1976
1754	1849	2042	1997
1603	1863	2033	1822
1116	1848	1979	2166
1135	1768	1855	1940
954	2021	2100	1776
1549	1760	1878	1559
1926	1996	2072	1789
1603	1921	1938	2036
1838	1910	1615	2095
1875	1941	1900	2028
1506	1769	2106	1604
1263	1992	1714	1520
1032	1819	1997	1758
1533	2078	2067	1921
1600	1989	1811	2024
1941	2164	1988	1739
1856	1741	1549	1554
1806	1945	2123	1766
1604	1703	1993	1313
1204	2152	2058	1653
1159	2122	1940	1700
1444	1659	1688	1811
1916	1634	1824	1846
1923	1948	1798	1566
2080	1998	1821	1873
1552	1624	1798	1960
1057	1927	2060	1968
1206	2048	1977	1797
1166	1763	1797	1831
1398	1902	2022	1526
1848	1690	1835	1935
1919	1985	1990	1938
1816	2137	2145	1639
1888	1915	1795	1945
1223	1847	2008	1885
851	1926	2248	1468
1031	1429	1900	1403
1315	1802	1824	1478
1662	1958	1855	1974
1636	1810	1715	1961
2016	1996	2029	1904
1994	1726	1930	1998
1702	1814	1956	2170
1396	1735	1821	1803
1187	1862	1739	2106
1316	2117	1872	1723
1729	1952	1794	1927
1603	2263	1940	1772
1729	1869	1958	1870
1771	2065	1981	2063
1232	2148	1406	1839
1001	1933	1887	2005
1079	1902	1816	1832
1829	2091	1880	1961
1744	1956	2129	1960
2199	1918	2167	1854
1862	2096	2105	1666
1671	1971	1933	1891
1557	1947	1908	2015
1053	1745	1544	1906
1211	2085	1825	1958
1842	1684	1767	1861
1518	1930	2030	1656
1742	1986	1531	1723
1848	1857	1601	2002
1778	1774	1718	1871
1517	2025	1781	1658
1292	1783	2170	1898
1068	1795	1906	1707
1300	1982	1791	1756
1727	1748	2020	1928
1812	1857	2034	2051
1588	1972	1869	2131
1729	1937	1731	1849
1479	1978	1939	1834
1200	1775	1954	1822
1058	1577	2013	1578
1936	1582	1787	2022
1992	1853	2129	2071
1898	2120	1930	2176
1882	1968	1962	2010
1797	1867	1953	1756
1312	1715	1755	1769
1058	2008	1794	2059
1080	1929	1940	1880
1472	2095	1812	1910
1975	1816	1802	1933
1969	1999	1791	1707
1701	2275	1952	1618
2105	1544	2103	1750
1765	1946	1639	1998
1162	1759	1818	1903
1107	1893	1456	1731
1652	1942	1881	2030
1630	2177	1740	2119
1601	2108	2217	1880
1630	2066	1860	1700
1937	1838	1657	1941
1719	1835	1860	2031
1135	1864	1895	2057
860	1410	1979	2115
1696	2230	1801	1952
2043	2000	1695	1960
1810	1582	1907	1828
1784	1717	1575	1649
1581	3412	3282	3330
2024	3262	3303	3384
2266	3240	3309	3418
2387	3241	3293	3423
3220	3258	3315	3419
3420	3266	3305	3430
3456	3253	3314	3430
3459	3274	3330	3430
3389	3416	3255	3330
2820	3252	3310	3397
1975	3256	3313	3423
2236	3245	3301	3431
3186	3269	3312	3434
3409	3257	3307	3443
3456	3257	3303	3432
3465	3256	3314	3435
3389	3416	3266	3343
2820	3236	3306	3395
1979	3255	3306	3429
2266	3260	3311	3430
3206	3252	3317	3436
3415	3256	3319	3433
3456	3263	3320	3436
3464	3265	3335	3435
3382	1505	2011	1923
2800	1434	2041	1775
1943	2005	2145	1765
1990	1539	1970	1894
1749	1980	2122	1915
1953	1897	2134	2173
1674	1963	1825	1853
1650	2095	1595	1880
1928	1624	2317	1983
1554	1984	2016	1759
1105	2025	1841	1460
1170	1627	1649	1764
1650	1866	1986	2167
2034	1675	1789	2013
1862	2203	1866	2110
1427	1954	2104	1990
1835	1942	1831	1969
1652	1846	2021	1827
1226	1968	1737	2018
955	2050	1695	2110
1464	2034	1822	1845
1670	1697	2114	1820
1874	1988	1986	1746
1889	1592	2192	2006
1786	1751	1710	2079
1484	1655	1980	1683
1291	2103	2100	1704
1200	1898	1814	1741
1244	1976	1955	1635
1982	2061	1584	1894
1666	1821	1795	1795
1544	1943	1987	1865
1444	1815	2072	2066
1007	1871	2107	1791
978	1737	1942	1880
1049	1992	1491	2015
1392	2286	1990	1815
1880	1942	1994	1753
1889	1706	2014	1766
1897	1820	1902	2023
1386	1965	1820	1936
1110	1402	2137	1767
987	2139	2078	1918
1350	2102	1828	1749
1575	1833	1963	1709
1827	1848	1996	1666
1855	1613	1674	1849
1856	1953	1727	1650
1707	1865	1678	2031
1442	1884	1810	1927
1103	2070	1821	1647
1372	2017	1826	1696
1770	1804	1979	2126
1867	2077	2015	1950
2011	1793	1728	1817
1904	1613	1788	1550
1801	1774	2104	2097
1611	2061	1676	1981
1113	1970	1893	1947
1023	1939	1749	1733
1552	1977	1983	1521
1747	2111	1910	1914
1880	1986	1772	1714
1960	1860	1870	1927
1928	1730	1977	1899
1699	1708	1433	2027
1310	1736	1825	1504
1004	2164	1936	1778
1745	2049	2044	1798
1626	1896	1641	2126
2008	1893	1781	1906
1938	1676	2176	1869
2063	1617	1928	2019
1441	1852	1996	1953
969	1843	1883	1896
992	2041	1992	2104
1290	2111	2119	2036
1467	1812	1936	1807
2007	1868	1868	1858
1852	1852	1762	1945
1746	1936	2030	1896
1697	1568	1895	1738
1353	1909	2089	2056
1294	2071	1622	1898
1860	1645	2045	1834
2123	1697	1995	1979
1912	1942	2180	1929
1655	1734	1720	1955
1930	1836	1895	1945
1697	1883	1655	2007
1378	2131	2091	1768
1171	1770	1878	1944
1622	1916	1730	1737
1696	1930	2117	1702
2108	1478	2096	1812
1680	1983	1975	1664
2077	1826	1582	1823
1580	1918	1827	2012
1256	1996	1739	1993
1092	1796	1815	2087
1654	1989	1759	2068
1818	1718	1400	1818
1950	1869	1577	1781
1720	1917	1928	1915
1494	1897	2101	1939
1223	1737	2035	2124
1022	1720	2141	1695
1236	2041	2142	1762
1685	1708	1774	2215
1828	1903	2041	1854
2031	2081	2011	1770
1842	2002	1561	1801
1335	1588	1946	2159
1234	1955	1929	2170
1026	1870	2075	1928
1075	2123	1855	2035
1588	2175	2001	1725
1750	2198	1928	2090
1900	2013	1980	1592
2035	2051	2060	1819
1901	1780	2181	1719
1264	1652	2088	1817
1199	1656	2194	1530
1104	1709	1922	1684
1501	1836	1712	1846
1859	1595	1739	1843
2101	2065	1749	1830
1910	1722	1618	1806
1790	1699	1949	2013
1612	1956	1978	1933
1252	1894	1921	1893
1144	1584	1743	1967
1564	1709	1840	2242
1906	2140	1943	2004
1849	2294	2336	1761
1936	1826	1921	1796
1662	1878	1924	1976
1244	2132	1783	1966
1061	1923	1966	1872
1060	2262	2012	1750
1699	2026	2138	2089
1984	1968	2082	1973
1913	2030	1696	1555
1921	2088	1999	1938
1745	1932	1905	2024
1442	2215	1861	2053
1222	1845	1779	2172
1262	2018	1919	1879
1319	1878	1971	1838
1716	1625	1981	1743
1775	1686	1800	2096
1609	1731	2088	1925
1826	1818	1933	1804
1416	2041	1743	1650
1053	1462	1782	1680
1073	1928	1634	1819
1620	1954	1872	2003
1800	2286	1574	1838
1507	2110	1933	2017
1771	2222	1875	1775
2051	1966	2142	1905
1566	1396	1803	1737
1030	1651	1800	1997
1004	1813	1660	1843
1389	1701	1947	1895
1772	1727	1944	1727
1793	1835	1841	1803
1511	1843	2071	1741
1956	1794	1996	1903
1129	1941	2069	1756
1115	1709	1746	1706
1059	1869	1863	1810
1458	2007	1583	2137
1341	1711	1753	1843
1742	2118	1924	1956
2008	1884	1989	1651
1881	1622	2039	1824
1568	1931	1925	1774
1211	1705	1670	2042
1103	1805	2052	1983
1751	1893	2107	1845
2000	2087	2186	1957
2016	2036	2124	1914
1590	1827	1671	2079
1523	2018	1763	2124
1265	2011	1624	2047
1175	2086	1894	2253
1137	1900	1934	2233
1738	1905	2018	1985
1668	1887	2053	1894
2121	1763	2038	1645
2081	1907	2092	2158
1942	1762	1959	1853
1472	1799	2180	1949
922	2046	1982	1880
970	2014	1734	1882
1644	2111	1863	1896
1874	1992	1919	1898
1965	1903	2092	1964
1975	1892	1858	1965
1982	1607	2196	1916
1668	2056	2051	1615
1135	2014	2139	1845
1200	1887	1948	1610
1528	2035	1810	1523
1604	1753	1766	1678
1781	1930	1708	1817
1522	2010	1668	1874
1698	1332	1867	1621
1352	1648	1565	1857
1099	1652	1711	2036
1073	2092	2181	1946
1665	2091	2138	1871
1755	1869	1515	1769
1737	1878	1866	1552
1700	2106	2213	1879
2079	2109	1818	3054
1689	1456	1866	3423
1055	1884	1903	3464
1084	2078	2159	3473
1453	1974	1844	3473
1954	1680	2080	3467
1541	1888	1818	3466
1774	1825	1642	3467
3423	3451	3262	3326
2834	3282	3260	3423
1882	3274	3280	3466
2356	3254	3301	3468
3298	3252	3306	3465
3463	3268	3298	3471
3500	3253	3300	3470
3501	3272	3295	3466
3414	3453	3255	3322
2831	3285	3288	3417
1851	3271	3291	3453
2295	3269	3279	3464
3275	3260	3288	3471
3457	3264	3297	3471
3490	3274	3280	3471
3493	3258	3294	3472
3434	3459	3241	3319
2855	3284	3283	3416
1944	3263	3273	3315
2289	3238	3269	2745
3244	3253	3299	2198
3454	3248	3286	2025
3497	3243	3299	1760
3508	3253	3311	1512
1685	1878	2068	2006
1441	1865	1627	1903
1029	1705	1789	1860
1222	1924	1837	1840
1599	1863	1952	1921
1859	2082	2079	1738
1971	1821	1658	1765
2076	1871	1956	1547
1721	1888	2067	1973
1573	1717	1937	1872
1031	1609	1745	1604
1122	2307	1947	1610
1823	1815	2085	1502
1553	2108	1857	1629
1910	1986	2087	1798
1925	1606	1998	1684
1679	2025	2154	1801
1360	1986	1904	1673
966	1920	1536	1499
1152	1658	1797	1557
1852	2023	2185	1952
1958	2264	2055	1903
1434	1975	1822	1877
1971	1683	2012	1761
1905	1871	1820	2027
1674	1947	2121	2065
1207	1831	2077	1661
1166	2133	1593	1643
1302	1983	1940	1960
1553	2036	1869	2109
1516	2038	1883	1767
1866	2052	2004	2000
1764	1877	1668	2176
1268	2175	1771	1930
1254	1964	1974	1886
1042	1973	1760	1914
1397	1872	1657	2046
1808	1800	1899	2003
1997	1779	2217	1597
1781	1841	1910	1804
1835	2120	1976	1923
1629	1967	2057	1833
938	2156	1953	1878
959	1954	1990	1778
1655	2005	1957	1652
1544	1908	1913	1632
1777	2089	1864	1842
1907	2022	1700	1528
1901	1910	1649	1951
1403	1835	1969	1866
1165	1806	2076	1586
1161	2248	1753	1855
1397	1617	1769	1785
1721	2064	2026	2107
1568	1976	2139	1864
1800	1939	2272	1751
1829	1962	2082	2155
1384	1967	1819	1910
1002	1565	1832	2027
995	1849	1917	2041
1520	1953	2043	1843
1780	2038	1660	1842
1758	2149	1868	2146
1935	1990	1794	1944
1837	2103	2111	2032
1391	2002	1909	1909
1019	1899	1947	1976
1164	1840	1856	1818
1542	2063	1829	1896
1782	1728	1848	2189
1813	1881	1996	2013
1736	2092	1901	2088
2004	1840	1631	1712
1792	1629	1919	1889
1459	1933	2149	1570
1216	1508	1983	1887
1579	1900	2000	1917
1914	1946	2038	2082
2007	1995	1943	1794
1722	1763	2065	1972
1897	2117	1646	2187
1388	1799	1831	2094
1135	2076	1981	1949
1181	1968	1998	2005
1576	1995	1959	1771
1825	1947	2039	1882
1914	1942	1965	1927
1892	1966	2189	2068
1684	1725	2296	1915
1299	1801	1907	1816
1077	1960	1639	1947
1066	1731	2057	1581
1596	2199	1926	1960
1948	1940	1606	2103
1843	1600	1586	2060
1621	2122	2022	1930
1721	1661	1689	1902
1440	1647	1826	1859
1335	2125	1995	1792
986	2107	1984	1926
1685	1736	2032	2050
2052	1896	2071	1915
1594	1838	2173	1835
1702	1952	2051	1971
1643	1812	1652	1694
1140	1465	2032	2055
1101	1926	1889	1800
1193	2022	1579	1767
1682	2231	1637	1660
1833	2073	1971	1785
1852	2066	2108	2027
2079	1833	1688	1868
1972	1807	2082	2087
1613	1566	2012	1702
1253	1918	1942	1773
1207	1841	2076	1660
1629	1989	2100	1885
2034	1874	1922	1907
2033	1995	1958	1776
1753	1948	2026	1934
2124	1800	1757	1816
1882	1692	1607	1869
1403	1696	2123	2205
1225	1976	1882	1827
1524	1716	1901	1886
1904	1953	2050	2137
1788	1850	1542	1831
1540	1574	1905	1736
1666	1734	2059	1747
1513	2103	1744	1446
1059	1780	1840	1899
1078	1601	2116	2057
1273	1925	2011	1936
1633	1906	1845	1984
1701	1983	1485	2019
1969	1833	1934	1703
1854	1967	1591	1802
1367	1730	1848	1997
1108	1701	1706	2079
1185	1749	1609	2045
1538	1665	1982	1606
1623	1809	1967	1979
1721	1718	1484	1838
1738	1918	1865	1910
1682	1560	1566	1682
1311	1784	1824	1822
1152	1941	1886	1869
1066	2130	2048	1726
1700	1838	2272	2063
1831	1628	2166	2059
1411	1773	2147	1829
1898	1388	1917	2082
2068	1880	2129	1861
1711	1895	1667	1942
1369	1914	2061	1780
1197	1679	2170	1756
1403	2004	2011	1601
1773	1887	2170	1823
1913	2235	2067	1872
1854	1586	2090	1788
1920	1794	2088	1938
1683	1717	2062	1883
1207	1599	1863	1855
1353	1745	2074	1734
1793	1871	2025	2026
2022	1452	1779	1937
2003	1572	2022	1798
1804	1479	1974	1858
1991	2165	1767	1842
1602	1841	1854	1968
1224	1718	1795	1679
1130	1735	1889	1827
1685	1905	1839	1755
1964	2031	1954	1870
2009	1839	2121	2021
1727	2122	1787	1777
1983	1951	1904	2138
1571	1688	1820	2064
1262	2031	2029	1933
1098	2139	1932	1969
1509	1983	1816	1814
1928	1818	1936	1995
1632	1905	1474	1887
1590	1911	2003	2004
2139	2063	1891	2135
1553	1874	1614	1785
1214	1926	2022	1698
969	2157	2009	1800
1738	2105	1982	1708
1925	1902	1826	1898
1723	1932	2111	1862
1818	1960	1891	1974
1886	1921	2196	1559
1341	1988	2107	1954
1092	2296	1856	1928
1085	1981	1673	1817
1556	2111	1698	2164
1447	1808	1684	1865
1648	2028	1904	1966
2081	1832	1853	1855
1665	1425	2145	1748
1400	1937	2185	2213
1169	1847	1981	2027
1109	1918	2071	1909
1582	1461	1848	1782
1832	1937	1668	1608
1977	1935	1868	1706
1726	2090	1918	1810
1885	1771	2058	1920
1314	1851	1982	1945
1013	1842	2047	1978
1176	1959	1886	1895
1481	2047	1764	1840
2034	2289	2024	1812
2017	1819	1719	1983
2031	1833	2113	1713
1573	1800	3266	3364
1196	1640	3334	3435
1006	1943	3351	3451
1109	2236	3345	3459
1758	2243	3339	3456
1688	1935	3341	3459
1614	1891	3334	3459
1783	2853	3341	3461
3423	3453	3318	3352
2835	3305	3328	3428
1816	3289	3338	3457
2356	3295	3332	3461
3290	3317	3339	3457
3450	3324	3346	3457
3494	3313	3353	3458
3497	3317	3343	3458
3416	3458	3316	3372
2839	3312	3333	3435
1904	3305	3335	3462
2348	3310	3332	3459
3298	3307	3326	3462
3460	3305	3332	3466
3489	3311	3343	3473
3489	3315	3336	3474
3425	3452	3292	2263
2850	3331	3230	2104
1815	3301	2670	1883
2356	3304	2121	1575
3274	3322	2105	1604
3452	3321	1849	1780
3499	3331	2047	1918
3490	3314	1911	2039
1787	1828	2128	1981
1199	1955	1927	1493
969	1990	1843	1840
971	1990	1924	1910
1739	1766	2013	1845
1797	1644	2022	1893
2108	1577	2042	1906
2069	1925	1909	2059
1969	2004	2003	1803
1736	1943	1898	2138
1345	1911	1928	1998
1262	2080	1997	2156
1335	2050	1631	2071
1966	2070	1924	1968
1956	1902	1942	2132
2109	1928	1873	1899
2159	1513	2209	1843
1777	1799	1945	1597
1187	1920	1529	1576
1082	1879	1728	1490
1391	1822	1894	1503
1734	2112	1984	1948
1788	1824	1830	1941
1579	1957	1930	1604
2030	1801	1880	1827
1525	1929	1939	1815
950	1832	2024	1615
1095	1578	1766	1592
1362	1911	1774	1809
1800	2148	1638	1735
2124	1986	1969	2021
2245	1987	2145	1878
1475	1866	1833	2012
1242	2191	1889	2012
1209	1986	1846	1898
919	2039	2090	1661
1455	1935	1999	1994
1694	2202	1641	1722
2094	2132	1929	1999
1930	1830	2098	1903
1949	1459	2160	1929
1640	1946	2165	1946
1001	1501	2178	1863
930	1737	2056	1776
1484	1887	2017	1258
1924	1661	1885	1946
1971	1858	1774	2128
1825	1817	1965	2026
1653	2036	1789	2155
1463	1855	1944	1822
1122	1809	1755	1820
1049	1824	1702	1848
1560	2092	1978	1518
1631	1917	1850	2015
1882	1836	1983	2116
1721	1796	1997	2066
1849	1376	1791	1795
1234	1967	2069	1876
984	1929	1861	1538
1146	1896	2114	1692
1451	1789	1854	1946
2018	1916	2153	1791
1774	1938	1718	1626
1591	1771	1296	1821
1911	1626	1962	1981
1543	1718	1985	1712
1071	1942	1891	1785
1073	2155	1910	1704
1840	2179	2097	1982
1584	1903	1917	1934
1917	1880	2197	1814
1758	1710	2113	1932
1705	1690	1627	1850
1217	2018	1785	2100
1043	1849	1998	2155
1048	1868	2170	1833
1400	1869	2322	1356
1979	2041	2110	2080
1826	1795	2013	2037
1547	1910	1871	1962
2066	1742	2082	1670
1749	2093	1963	1691
1283	1910	1618	1938
1356	1930	1880	1739
1417	2051	1839	1866
1462	2041	1759	1516
1737	1992	2188	1495
1866	1968	2111	1765
1814	1940	1874	1893
1448	1928	2087	1808
1075	2001	1752	1838
1193	1962	2198	1722
1649	1780	1778	1561
1694	1794	2076	1986
1437	1714	1899	1593
1898	2110	1908	1632
1900	2010	1981	1896
1641	1893	1886	1981
1330	2232	1965	1985
1056	2019	1653	1928
1267	1806	1914	1612
1814	2220	1857	1968
2120	1927	1633	1994
1750	1879	1728	1940
1772	1797	2111	1886
1210	1691	2096	1660
993	1998	2008	1946
1023	1868	2093	1833
1650	1540	2174	1553
1647	1838	1892	1664
1708	1852	1846	1752
1896	1828	2029	1713
1875	1778	1918	1998
1358	1819	2318	2224
1225	1633	1890	1978
1047	1623	2087	1755
1447	1461	1838	1591
1571	1762	1914	1907
1981	1764	1818	2049
1701	1840	1974	1844
1604	1899	2067	1782
998	1520	1807	1818
997	1870	1923	1786
1074	2024	1979	2032
1680	1861	1790	2011
1734	1958	2050	1856
1813	2074	1763	2085
1848	2021	1567	1924
1943	1503	2017	1952
1626	1899	1646	2012
1229	1915	1839	1936
1211	2079	2006	2014
1744	2009	2331	2280
2109	1945	1994	2129
2000	2266	2011	1974
1731	2270	2090	1960
1924	1600	1927	2102
1223	1867	1920	2093
979	1719	1903	1935
1058	1890	2229	1964
1309	2036	1815	1812
1761	2031	1659	1908
1689	2028	1996	1669
1980	1715	2106	1446
1702	2066	1939	1887
1598	1734	1846	1800
1192	1966	2023	1604
1075	2197	1925	1938
1567	2223	1879	2029
1859	2015	2001	2052
1828	1992	2094	2124
1946	2137	1745	1725
1457	1937	1897	2089
1330	1803	2149	2046
1036	1751	1930	1963
1242	1697	1923	1983
1689	1811	2076	1867
2019	1662	2179	1973
2068	1920	2351	2070
1886	1911	1962	1806
2208	1638	1834	1798
1880	1605	1598	1972
1398	1945	1739	1750
1102	2063	1922	1604
1774	2203	1718	1820
1996	2019	1969	1996
1860	2065	2165	2172
1749	1825	1766	1906
2145	1702	2129	2128
1722	1739	1891	1995
1145	1858	1929	1709
1020	1731	2073	1735
1621	1724	1878	1912
1764	1832	1708	2041
1900	1297	1792	1814
1626	1672	2085	2127
1999	2120	1989	1771
1330	1890	2070	1480
1075	2084	2160	1526
1077	1500	1749	1939
1553	1942	2117	1998
1813	2035	1899	2128
2096	1963	1832	1701
2200	2039	2013	2087
1876	1669	2008	2146
1520	1714	2025	1658
1272	2155	1953	1820
1003	2074	1792	1803
1703	1965	1842	2135
1491	1786	1937	2093
1468	1874	1963	1669
1552	1973	1734	2034
2029	1576	1796	1976
1617	1767	1854	1991
1239	1673	1584	1743
974	1686	1981	1776
1859	1842	2183	1894
2057	2058	1764	1688
2109	1966	1903	1667
1434	1972	2113	1508
1898	1925	2191	2011
1662	1930	1603	2030
1297	2016	1952	1964
1303	1545	2133	1964
1612	1752	1748	1890
1898	1678	1875	2242
1782	2028	1601	1998
1850	2212	2065	1733
1618	1813	2161	1960
1183	1807	2063	1826
1069	2018	1910	1790
1060	1870	2122	1880
1507	1511	1969	1562
1791	1628	1844	1858
1588	1888	1812	1287
2085	2075	1830	1599
1899	3475	3313	3364
1720	3322	3343	3441
1242	3298	3354	3464
1106	3287	3353	3477
1873	3309	3348	3472
1953	3326	3333	3475
2687	3317	3346	3472
3474	3314	3354	3467
3424	3471	3312	3363
2844	3321	3325	3445
1911	3267	3341	3466
2311	3278	3346	3469
3258	3272	3344	3472
3460	3303	3333	3473
3498	3321	3342	3471
3509	3327	3343	3469
3429	3467	3295	3364
2852	3308	3343	3439
1787	3272	3356	3463
2349	3293	3341	3472
3305	3293	3341	3481
3465	3293	3349	3472
3499	3298	3346	3464
3506	3293	3339	3472
3436	3456	1792	2153
2861	2903	1825	1950
1904	2505	1728	2033
2376	2236	1997	1904
3316	1657	1958	1883
3469	1950	1706	1936
3501	1799	1668	1968
3503	1638	2079	2033
1780	1971	2228	1747
1504	1931	1873	2129
1254	1886	1741	1932
1036	1695	1817	1802
1601	1634	1941	1967
1991	2037	1899	1861
1986	2106	1840	1876
1856	2332	1788	1996
1795	2055	2015	2084
1489	1835	2124	2051
1119	2016	1968	1742
1169	1671	2219	1752
1722	1740	2066	2032
1781	1885	2022	1857
2040	1703	2003	2186
1657	1852	1707	1695
1826	1881	2064	1990
1763	1594	1871	1969
1351	2122	1913	1816
1188	1709	1647	1520
1519	2197	1724	1675
1922	2205	1675	1959
1758	2152	2029	1923
1966	1828	1758	2070
1668	1957	2113	1871
1270	1598	2068	1990
1293	2027	1809	1659
1116	2125	1763	1802
1697	1980	2149	1838
1903	1906	2046	1809
1958	1970	1737	2101
1680	1571	1738	1981
1784	1794	2132	1757
1387	1889	1973	1813
1114	1630	1809	1397
1101	1796	1600	1768
1559	1930	1814	1818
1721	1584	2108	2115
1409	2069	2009	1621
1775	1846	1826	1832
1787	1666	2048	2326
1550	1978	1899	2018
1151	2082	2044	1890
1007	1850	1980	1603
1801	2051	1831	1712
1811	2129	2022	1962
1939	2079	1946	1978
1319	2020	1932	2090
1742	1951	2186	1859
1515	1923	1685	1869
1180	1222	1666	1774
973	2005	1997	1633
1180	1831	1992	1819
1601	2068	1900	2008
1984	2055	1888	1863
2146	1909	1833	1715
1916	1914	1640	1903
1262	1789	1654	1676
1220	1884	1913	1869
1199	1927	1859	1906
1442	1600	1877	1744
1715	1906	1919	1819
1467	2033	1842	1830
1807	1937	1962	1807
2076	2002	1758	1860
1769	1928	2097	1834
1295	2181	2112	1905
994	2207	2010	1903
1589	2250	1790	1909
1872	1896	2038	1784
1934	1837	2059	1680
1750	1986	2002	1967
1946	1762	1835	2046
1733	1736	1786	1973
1279	2150	2000	1754
1190	2007	1798	1874
1264	2172	1868	1563
1747	2129	1883	1833
1646	1865	1984	1630
1882	2140	2136	1619
1852	2003	2092	1706
1474	2144	1792	1686
1177	2168	1552	2103
1191	1806	2075	1582
1585	1561	2005	1730
1956	1844	1984	2020
1855	1896	2023	1807
1741	1781	1970	2073
1882	1800	2002	1908
1492	1254	1969	1934
1205	1714	2089	1834
1218	1524	2096	1887
1901	2228	1821	1810
2028	1537	2095	1714
1851	1506	1811	1784
1728	1825	1960	1706
1720	1927	2026	1954
1278	1813	1701	2082
1005	2019	1780	1815
992	2106	1780	1642
1646	1669	1738	1468
2025	2063	1948	1885
1848	2135	1871	1969
1837	2135	1654	1912
2020	1928	2020	1932
1630	1817	1977	1925
1110	1941	2151	2167
1078	1907	1712	1774
1223	1672	1914	1653
1597	1908	1969	1995
1932	2026	1732	2106
2045	2037	1624	1912
1809	1442	2276	2014
1461	1863	2027	2157
1237	1880	2148	1989
1126	2042	2190	1915
1881	1920	2260	1862
1836	2001	2032	1982
2001	2145	1971	1793
1817	2047	2158	1919
1805	1965	1939	2200
1253	1947	1785	1912
1165	1770	1739	1969
1090	1909	2078	2184
1479	2025	1966	1865
1500	1923	1886	1581
1973	2080	2060	1710
2049	1876	2068	1691
1668	1754	2165	1987
1231	1815	1853	1931
1103	1806	1844	1581
1044	2035	2089	1566
1353	1939	1958	1664
2003	1884	1878	1940
1792	1948	2128	1627
1819	1787	1846	1638
2087	1517	2015	1885
1752	1664	2177	1759
1357	1835	1714	1921
1008	1972	2024	1921
1398	2092	1629	1589
1614	1766	1931	1523
1814	2070	1954	1879
1908	1628	1979	2064
1986	1800	1975	1923
1197	1573	1631	2169
1181	1874	1934	2086
1076	1659	1677	2005
1619	1779	1867	1607
1976	1654	1892	1694
1886	2068	1840	2036
1840	1702	1769	2168
1710	1783	2082	1875
1508	1919	2327	1925
1251	1763	2036	1786
1120	2009	1793	1813
1554	1994	1813	2097
1863	1975	1626	1914
1703	2008	2009	2065
1910	2008	1719	1993
1727	1752	2113	1787
1570	1707	2266	1751
1185	1801	2087	1823
1226	2023	1977	1919
1962	2098	2053	1763
1886	1978	1898	1953
1966	1982	2099	1860
1879	1844	1887	1875
1869	1896	2060	1720
1286	2111	2112	1638
1202	1898	2052	1836
996	2150	1829	1914
1661	2054	1660	1894
1893	1988	2107	1685
1883	2111	1905	2070
1515	1629	2098	1860
1866	1710	1915	1837
1458	2075	1536	1864
1138	2182	1812	1813
1010	2172	2212	1700
1578	2239	2140	1984
1599	2033	2041	1826
1872	2004	1559	1844
1991	2095	2124	1891
1577	1846	1994	1759
945	1795	1731	1722
1197	2021	1875	1710
1019	1967	2038	1789
1594	1943	1738	1726
1623	1825	2097	1794
1663	2014	1789	2139
1854	1791	1880	1969
1780	1878	1871	2028
1380	1849	1806	2072
1040	1806	2117	2199
1285	1946	2132	1940
1670	1713	1799	1451
1928	1959	2093	1958
2051	1917	1967	2044
2023	1733	2022	1723
2252	1714	1766	1839
1907	1799	2124	1915
1420	2014	1948	2075
1214	2077	1819	1702
1597	2111	1989	1541
1723	1965	2043	1835
1835	2055	2020	1922
1797	1729	2085	1838
1952	1959	1772	2116
1295	2018	1714	2025
1078	2055	1982	1827
1063	1832	1657	1896
1759	2028	1765	2131
1874	2057	2035	2680
1637	2010	1693	3421
1645	1591	2093	3467
3429	3489	3281	3308
2851	3329	3266	3407
1919	3289	3279	3449
2359	3284	3258	3469
3313	3294	3267	3466
3484	3285	3263	3464
3516	3298	3254	3473
3527	3297	3279	3470
3415	3478	3287	3260
2829	3306	3275	3418
1979	3267	3258	3455
2355	3273	3254	3468
3274	3290	3267	3461
3483	3299	3258	3464
3525	3277	3261	3461
3527	3295	3231	3457
3419	3483	3282	3304
2843	3314	3250	3419
1901	3263	3256	3458
2329	3281	3268	3466
3281	3277	3273	3467
3477	3282	3256	3466
3519	3305	3249	3463
3523	3315	3261	3452
2999	1847	2104	1626
2478	1952	1871	1590
1961	1988	2105	2162
1549	1941	1893	2156
1532	1760	2061	1940
1632	1929	1498	1806
1844	1869	1818	1803
1811	2189	1991	2022
1962	1529	2177	2202
1604	1853	2086	1713
1047	1768	1973	1797
1122	1945	1894	1979
1877	1681	1955	1823
2035	1862	2235	1777
1968	2024	1826	1743
1927	1779	2073	1848
1708	1796	1864	2090
1429	1799	1593	2032
1086	2082	2035	1739
1213	2047	1821	1872
1775	2266	1908	2034
1900	2157	1814	1844
2026	1773	2047	1962
1925	1710	2200	1926
1993	2057	1863	1881
1365	2044	1821	2136
898	1838	1745	1890
1205	1466	2010	1624
1748	2029	2245	1943
2020	2156	1605	1908
2061	1995	1857	1780
1841	1736	2153	1827
1478	1897	1895	1906
1340	1996	1941	1559
1185	2076	2031	1648
1173	2042	1996	1874
1747	1731	1967	1833
1680	1877	2092	1532
1549	2021	1943	1827
1698	2056	2071	2050
2195	1914	2048	1969
1802	1929	2279	2200
1314	2006	2148	1901
1169	2178	2229	1520
1772	1755	1991	1425
2137	1907	1895	1827
1710	1841	1821	2233
1885	1951	1929	1943
1805	1754	1874	1633
1402	1604	1906	2059
1083	2096	2183	1850
1154	1951	1893	2136
1523	1902	1789	1768
1804	1797	1664	1771
1802	1896	2018	2042
1791	1828	1777	2009
1659	1889	1753	1789
1244	2138	1788	2005
1061	2048	2017	1979
969	1982	1730	1587
1508	1976	2058	1953
1680	1974	1814	1972
1762	1742	1968	1922
1916	2045	2031	1598
1976	2124	1851	1643
1632	1794	1713	1742
1183	1440	2120	1764
1138	1552	2005	1902
1364	2004	1889	2207
1859	1706	2011	1928
1889	1948	1422	1819
2189	2047	1263	2084
1661	1994	1890	1556
1594	1579	2163	1864
986	2096	2074	1877
943	2013	1809	1989
1720	2012	2016	1906
1505	1957	2187	1825
1866	1912	1810	2011
1987	2117	1784	2052
1776	1543	1986	2134
1400	1943	1927	1979
1051	1859	1930	2133
1268	2015	1995	1856
1675	2105	1828	1645
1824	2175	1558	2034
1721	1965	2045	1632
1471	1924	2248	1848
1648	1839	1996	1682
1100	1760	2080	1803
931	1930	2033	1762
1052	1873	2173	1645
1628	1830	1993	1609
1964	1751	1995	1521
1593	1712	1821	1936
2008	1595	1784	1913
2201	1401	2014	2086
1614	1904	1820	2065
1278	2118	1778	1778
1055	1917	2016	2099
1868	1898	1788	2072
1790	2084	1788	1658
1805	1707	2110	1869
1964	1832	1876	1869
1963	2159	1754	1845
1573	1824	1466	2136
1031	1922	1976	1800
1089	1769	1965	1935
1810	2076	1872	1879
1941	1872	1915	1862
2031	1996	2191	1695
1627	1905	1855	1945
1918	2060	2068	1893
1695	1944	1913	1968
1304	1936	1694	1951
1188	1848	1987	1815
1810	2036	2263	1573
1796	2126	1601	2050
1998	1972	1740	1979
1738	1966	2099	1811
1712	1833	2254	1827
1163	2074	2072	2080
1138	1898	1834	1895
1032	1780	2292	1934
1648	1924	1821	1995
1730	1356	1822	2151
1976	1941	1910	2043
1894	2081	2001	2216
1739	1787	1842	2071
1146	1647	2137	1807
1090	1561	1974	1905
1047	1952	1949	1700
1845	1603	2341	2067
2041	1734	2071	2049
1883	1910	1717	2023
1648	2071	1812	1945
1866	1513	2077	2206
1372	1571	1661	2033
974	1983	1675	1750
988	1952	2004	1784
1832	2281	1889	1980
1950	1668	1909	1908
2030	1493	1869	1741
1821	1779	1937	1890
2095	1907	1922	1726
1509	1703	1941	1792
1161	2063	1870	1990
1094	1798	1695	2129
1806	1551	1811	1819
2143	1663	1979	1658
2028	1990	1979	1374
2042	1914	2024	1673
1826	1401	1865	1871
1544	1967	1826	1715
1342	1924	2110	1956
1299	2203	2079	1915
1326	2078	1932	1658
1541	1727	2215	1895
1547	2063	2107	1995
1870	1847	1974	2070
1945	1923	1964	1895
1563	1864	2034	1858
1173	2245	2110	1809
1250	2200	2095	1978
1240	2202	2074	1801
1718	2071	1968	1837
2030	1912	1815	1723
1773	2001	1532	1600
1808	1725	1812	1915
1216	1687	1817	1830
964	1656	2040	1695
1187	2111	2086	1582
1521	1785	2097	1912
1872	1648	2101	1765
2070	2188	1869	1834
1645	1889	1940	1624
1855	2004	1850	1979
1170	1813	1822	1852
1079	1892	2054	1745
984	1864	1999	1834
1475	2103	2237	1951
1875	1721	2015	1943
1796	1533	1775	1910
1874	1848	2061	1940
2109	1614	2169	1693
1744	1960	2036	1856
1416	2021	1838	2017
1372	1885	1872	1678
1520	1719	1611	2088
1808	1827	1867	2054
2036	2063	2012	1588
1915	2052	1786	1767
1815	1827	2207	1879
1525	2229	1650	1857
1077	1861	2077	1924
1213	1759	1993	1557
1347	1868	1898	1359
1693	1766	1882	1847
1729	1972	2135	1907
1779	2123	1807	1873
2048	1911	2192	2163
1694	1827	1608	2066
1356	1789	1919	1818
993	2028	2024	2003
1733	2424	1607	1759
1782	2034	1670	1882
1646	2029	1778	1662
1686	1764	2069	1685
1660	1517	1959	1934
1480	1849	1697	2104
1061	1979	1910	2071
1125	2082	1855	2097
1825	1962	1890	2115
1981	1815	1647	1817
1888	1669	1884	1635
1633	2007	2141	1587
1715	1614	1961	3246
1424	2051	2149	3405
941	1912	2221	3438
926	2057	1836	3440
1801	1839	2313	3443
1610	1771	3094	3446
1822	1840	3191	3438
1683	1954	3186	3445
3409	3481	3245	3250
2830	3306	3198	3380
1852	3278	3207	3430
2391	3268	3200	3443
3336	3277	3220	3441
3489	3281	3217	3441
3527	3279	3192	3447
3527	3279	3198	3444
3403	3488	3280	3239
2816	3317	3202	3380
1829	3287	3183	3433
2390	3282	3182	3443
3321	3289	3199	3441
3490	3277	3173	3448
3521	3266	3189	3439
3530	3287	3200	3437
3397	3494	3250	1955
2817	3323	3212	1905
1899	3277	3223	1660
2332	3282	3196	1863
3286	3280	3176	1730
3489	3303	3201	2063
3528	3313	3198	1971
3537	3301	2836	1898
1707	1856	1704	1903
1261	1734	2014	1982
1101	2100	1890	1922
1097	1883	1656	1951
1677	2026	1788	2147
2040	1855	1862	1980
1717	1859	1945	1977
1913	1696	1953	2196
1962	1637	1902	1920
1553	1796	1655	1957
1277	2073	1829	1720
1256	1820	2102	1982
1503	1944	1888	1832
1874	1836	1873	1787
1802	2410	2048	1721
1731	1905	2030	1686
1421	2009	1731	1703
1491	2031	1573	1734
1229	1724	2034	1773
1103	1555	2098	2116
1650	1650	2115	1825
1597	1566	2037	1624
1601	1801	1750	2162
1713	1863	1777	1826
2098	1633	1961	1970
1254	1683	1901	1842
1043	1985	1902	1932
1098	2116	2086	1935
1594	2065	1993	2161
1919	2054	1760	2154
1843	1914	1875	1801
1808	1973	2081	1926
1991	1752	1893	1401
1602	1955	1658	1936
1166	1884	2021	1713
1087	1811	2216	1998
1794	1916	2026	1935
2069	2029	1914	1988
1863	1842	2065	1631
1530	1738	1778	1849
1876	1979	1993	1930
1512	2137	1750	2038
1238	1926	1945	2059
1145	1819	1803	1808
1360	1990	2111	1835
1867	1735	1710	2074
2062	1922	2014	1916
1804	2022	1959	1647
1987	1562	2121	2004
1595	1871	1793	1687
1013	1968	1966	1499
1047	1532	1930	1638
1630	1817	1877	1868
1361	2038	2077	1955
1595	2116	2117	2097
1528	2163	1941	1694
1981	1942	2016	2019
1544	1953	1923	2007
1197	2130	1884	1632
1154	1751	2177	1969
1389	1843	2100	1763
1709	1965	1816	2089
1904	1998	2062	1852
1992	2006	1902	1885
1713	1865	2150	2163
1137	1611	1883	2029
927	2154	1791	1944
1115	1826	2037	1916
1061	2077	2061	1930
1840	2247	2006	1991
2035	1640	2033	1627
1721	2105	2060	1828
2035	1779	1707	1789
1277	2074	2013	1612
926	1633	1929	1897
912	1704	2171	1947
1688	1901	2050	2065
1907	1949	1859	1685
2042	1813	2222	1655
1644	1939	1972	2030
2100	1764	2044	2042
1424	1578	1858	2154
1089	1771	1654	1934
1070	2150	1592	1710
1483	1919	2056	1880
1763	2196	2198	1424
2106	1903	2142	1676
2131	2042	2048	2063
1699	1913	2159	2016
1398	1894	2004	2125
1371	1888	2052	1896
1169	1968	1899	1864
1649	2116	1838	2105
2016	2112	1849	2095
2031	2009	2001	1914
1896	2048	2028	1767
1994	2080	2008	2097
1723	1885	2061	1857
1383	2119	2155	1430
1254	1893	2082	1737
1387	1917	1903	1597
1561	1903	2157	1810
1988	1987	2133	1846
1767	2051	2024	1545
1714	2061	1938	2036
1403	1910	1507	1954
949	2161	2140	1747
1079	1985	2035	1577
1666	1645	1928	1875
1843	1753	1810	1821
1777	1836	1946	1769
2244	1978	1724	2025
1992	1718	2088	1810
1480	2069	2151	1700
1108	2096	1996	1637
1023	1814	1995	1864
1614	1654	1605	1880
1817	2042	1928	1680
1736	1822	1958	2068
1862	1918	1879	1883
2229	1521	1996	1996
1795	1351	1725	1843
1316	1802	2012	1891
1078	1954	1678	1933
1365	1831	1900	1881
1483	1936	1720	1767
1672	2204	1742	1757
1867	1824	2033	1947
1951	1531	2007	2044
1680	1971	1658	2132
1249	1729	2142	1967
892	1439	1911	1987
1449	1863	1880	1900
1880	2178	2185	1773
1854	2078	1875	2021
1851	2274	1947	2263
1809	1931	2157	1897
1303	1534	1711	1926
1017	2036	1663	1819
911	1852	1782	1759
1676	1805	1833	1697
1925	2182	1941	1812
1643	2030	1975	1604
1652	2218	1785	1881
1814	1878	1893	2152
1391	1673	1988	2301
974	1745	2072	1869
1238	2002	2032	1749
1771	1915	1777	2023
1907	2097	1828	1829
1905	1907	1718	2062
1631	1628	1759	1805
1856	1846	2121	1948
1433	1482	2047	1830
1151	1812	1967	1975
1057	1868	2045	2100
1852	1854	2022	1829
1932	1942	1881	1939
1742	2066	2020	1789
1954	1720	2011	1635
1769	1981	1918	1906
1639	1665	2052	1978
1253	1691	2137	1892
1106	2046	1598	1889
1424	1829	1561	2079
1708	1838	1936	1873
2015	1789	1830	1843
1842	1945	1833	1839
1868	1705	2030	1980
1546	1785	2200	1925
1109	1842	1853	1792
1127	2060	1996	1786
1339	1904	1889	1990
1945	1999	2000	1720
2011	1982	1908	1697
1562	1906	1731	1901
[truncated: 480 more rows]
