# Supplementary material for: The BAARA (Biological AutomAted RAdiotracking) System: A New Approach in Ecological Field Studies
Source: PLoS One. 2015 Feb 25;10(2):e0116785. doi: 10.1371/journal.pone.0116785 (PMC4340905; doi:10.1371/journal.pone.0116785)
Supplement: S2 Data — (ZIP) [file pone.0116785.s002.zip › sample18.CSV]

1656	1404	1801	1572
1982	1407	1932	1683
1376	1464	1777	1265
1218	1563	1295	1523
1182	1660	1051	1418
1462	1932	1440	1584
1467	1944	1528	1665
1421	1863	1529	1054
1547	996	1489	1448
1693	1359	1904	1070
1370	1440	1590	1519
1230	1661	1755	1541
1246	1796	1538	1612
1467	2060	1454	1452
1282	1986	1321	1551
1131	1855	1721	1654
1711	1249	1781	1482
1203	1646	1451	1169
1246	1583	1572	1401
1587	1471	1515	1517
1466	1881	1664	1548
1192	2055	1273	1578
1673	1846	1336	1568
1215	1824	1271	1587
1509	1504	1422	1560
1498	1483	1613	1250
1633	1926	1446	1410
1520	1830	1166	1560
1423	1674	896	1739
1428	1863	1217	1459
1575	1922	1313	1443
1301	1926	1370	1688
1614	1270	1843	1399
1457	1767	2003	1282
1644	1954	1332	1594
1760	1566	1087	1439
1282	1550	1314	1701
1298	1817	1286	1295
1380	1845	1013	1521
1264	1637	1211	1402
1730	1496	1871	1196
1840	1535	1869	1315
1537	1277	1667	1474
1121	1945	1336	1187
1294	1875	1200	1541
1621	1762	1415	1591
1610	1815	1577	1581
1491	1956	1476	1335
1699	1281	1387	1537
1641	1532	1796	1573
1311	1600	1540	1770
1037	1706	1324	1454
1483	1861	1308	1526
1493	1686	1563	1735
1460	1355	1572	1552
1672	1445	1215	1285
1533	1460	1646	1532
1387	1182	1724	1637
1222	1599	1168	1357
1236	2077	1096	1281
1372	1885	995	1427
1146	1498	1490	1548
1592	1736	1162	1585
1364	1788	1195	1603
1664	1467	1660	1407
1560	1374	2015	1404
1326	1113	1591	1402
1237	1529	1601	1617
1433	1402	1674	1687
1512	1381	1269	1409
1491	1792	1417	1432
1385	1816	1228	1745
1556	1165	2198	1550
1793	1384	2270	1606
1188	1762	1483	1234
1081	1686	1685	1518
1430	1674	1578	1336
1331	1583	1098	1639
963	1798	1326	1367
942	1686	1477	1457
1561	1358	1782	1161
1510	1248	1592	1168
1332	2045	1589	1229
1618	2023	1142	1544
1379	2109	1262	1025
922	1752	1542	1229
947	1576	1573	1373
1204	1485	1547	1448
1631	1553	1544	1373
1265	1153	1886	1301
1552	1842	1731	1541
1247	2138	1539	1706
1417	1997	1640	1621
1209	1580	1608	1401
1501	2044	1505	1403
1229	1434	1303	1316
1353	1672	1988	1247
1023	1725	1940	1372
863	1719	1792	1677
1326	1898	1425	1434
1436	1761	1350	1280
1561	1982	1560	1689
1414	1786	1416	1688
1480	1937	1497	1632
1222	1484	1602	1088
1177	1587	1666	872
1476	1443	1507	1354
1408	1789	1456	1489
1161	1778	1415	1383
1227	1207	1543	1540
1378	1968	1279	1413
1519	1534	1367	1677
1693	1236	1841	1307
1373	1685	1587	1465
1322	1640	1720	1375
1277	2101	1609	1545
1498	1957	1332	1490
1305	1868	1461	1285
1557	1367	1388	1634
1420	1854	1254	1007
1097	1283	1969	1179
1480	1430	1445	1745
1449	1743	1361	1180
1366	1769	1557	1480
1196	1786	1389	1596
1194	1686	1395	1536
1622	1844	980	1644
1110	1866	1483	1604
1486	1457	1765	1440
1490	1732	2114	1772
1544	1895	1722	1441
1606	1827	1538	1486
1511	1806	1270	1644
1614	1934	1592	1502
1465	1998	1273	1711
1163	1935	1509	1445
1661	1493	1731	1517
1551	1724	1593	1584
1345	2060	1421	1532
1385	2000	1386	1515
1542	1719	1312	1364
1508	1683	1275	1355
1595	1464	1215	1569
1455	1937	1403	1402
1554	1608	1726	1556
1281	1609	1930	1408
1328	1806	1825	1513
1128	1919	1681	1736
1294	1964	1536	1731
1411	1773	1557	1787
1507	1455	1539	1661
1601	1378	1346	1838
1781	1786	1968	1488
1431	1527	1839	1328
1846	1726	1630	1829
1582	1761	1523	1617
1761	1925	1197	1556
1770	2107	1351	1636
1440	1908	1411	1815
1702	1856	1404	1711
1442	1622	2254	1402
1624	1633	1828	1685
1577	1960	1221	1784
1685	2009	1380	1543
1605	1873	1619	1642
1748	1923	1649	1632
1539	2124	1455	1617
1767	1979	1412	1180
1542	1595	2318	1296
1591	1492	1923	1289
1466	1989	1641	1346
1431	1914	1466	1444
1566	2254	1289	1494
1503	2254	1285	1561
1417	2137	1780	1623
1643	2080	1544	1430
1612	1248	1986	1602
1581	1587	1825	1398
1518	1089	1488	1355
1491	1844	1299	1563
1265	1610	1374	1209
1664	1555	1580	1630
1564	1867	1457	1749
1221	2226	1171	1444
1341	1453	1647	1305
1569	1652	1431	1315
1314	2126	1660	1384
1570	1669	1646	1374
1361	1746	1259	1526
1048	1867	1462	1634
1545	1638	1083	1463
1453	1808	1497	1211
1433	1736	2136	1638
1594	1550	1837	1480
1439	1812	1481	1565
1084	1772	1116	1472
933	2030	1210	1308
1539	1968	1462	1194
1357	1847	1286	1298
1411	1961	1223	1253
1596	1412	1836	1373
1184	1583	1965	1630
1265	1532	1572	1440
1543	1679	1306	1653
1385	1521	1409	1347
1450	1733	1321	1701
1071	1938	1700	1360
1359	1810	1653	1277
1172	1553	1848	1532
1227	1569	1825	1500
1500	1616	1589	1215
1418	1754	1281	1373
1575	1966	1562	1638
1257	2185	1307	1309
1465	1711	1358	1694
1322	1489	1473	1287
1308	1325	1798	1542
1316	1464	1971	1529
1598	1974	1491	1104
1498	1943	1289	1646
1800	1901	1487	1585
1434	1883	1651	1587
961	1950	1549	1266
1346	1740	1326	1268
1688	1305	1584	1487
1761	955	1543	1522
1612	1656	1407	1686
1272	1768	1630	1535
1521	1891	1675	1614
1213	1569	1660	1456
1457	1860	1647	1507
1607	1862	1273	1307
1573	1177	1975	1082
1515	1528	1738	1126
1412	2075	1726	1514
1632	2051	1673	1439
1553	1661	1568	1337
1093	1874	931	1611
1108	1851	1156	1600
1505	2023	983	1542
1229	1412	1846	1560
1724	1486	2274	1189
1326	1807	1674	1460
1118	1928	1362	1621
1267	1924	1435	1364
1448	1521	1465	1686
1561	1991	1524	1560
1556	1784	1385	1036
1550	1661	1510	1364
1352	1231	2116	1617
1408	1630	1753	1331
1655	1900	1485	1503
1334	1904	1610	1744
1441	1600	1270	1610
1529	1912	1492	1379
1590	2045	1420	1352
1458	1538	1645	1279
1629	1286	1691	1359
1465	1436	1799	1466
1108	1941	1191	1478
1439	1733	1395	1667
1471	2000	1439	1306
1392	2058	1164	1690
1019	1937	1197	1794
1399	1625	1185	1608
1485	1463	1586	1770
1639	1681	1457	1496
1500	2020	1590	1430
1185	1760	1323	1405
1439	1800	1569	1659
1553	1980	1674	1752
1443	2068	1463	1578
1458	750	1750	1310
1517	1358	1757	1551
1499	1816	1291	1520
1395	1694	1409	1542
1157	1728	1283	1418
1147	1677	1338	1203
1452	1725	1202	1691
969	2077	1448	1509
1636	1531	1808	1361
1424	1638	1600	1421
1596	1654	1376	1681
1752	1836	1576	1819
1490	2058	1621	1634
1446	1795	1296	1522
1506	1984	1256	1685
1543	1822	1801	1379
1606	1637	1605	1608
1662	1709	1923	1506
1418	1889	1399	1211
1233	1862	1309	1690
1342	1620	1145	1361
1330	1570	1526	1620
1502	1891	1289	1510
1445	1630	1432	1366
1681	1472	1868	1390
1587	1139	1783	1466
1435	1299	1389	1593
1178	1706	1513	1593
1330	2105	1343	1167
1167	1549	960	1505
1234	1567	1222	1498
1563	1575	1500	1593
1346	1234	2123	1180
1565	1467	1927	1455
1657	1966	1780	1730
1450	1794	1386	1437
800	1798	1396	1687
1021	1612	1666	1440
1512	1848	1566	1282
1281	1808	1477	1373
1147	1282	1986	1619
1699	1673	1927	1583
1625	1861	1346	1417
1178	1666	1459	1313
1059	2039	1579	1753
1143	1548	1562	1630
1239	1734	1102	1425
1531	1933	1153	1369
1624	1367	1802	1766
1646	1652	1803	1451
1421	1436	1662	1483
1177	1528	1485	1487
1438	1836	1483	1394
1661	1703	1566	1054
1360	2010	1365	1490
1107	2060	1268	1383
1340	1472	1840	1457
1572	1532	1579	1734
1240	1559	1571	1802
1256	1735	1461	1605
1320	1628	1367	1303
1382	1608	1318	1529
1500	1882	1281	1454
1465	1794	1458	1402
1712	1239	1878	1267
1530	1667	1959	1712
1505	1369	1711	1623
1496	1596	1379	1305
1607	1347	1620	1342
1371	1628	1265	1563
1606	1563	941	1713
1065	1546	1189	1487
1566	1329	1846	1394
1471	1576	1557	1092
1234	1835	1202	1220
1384	1858	1338	1316
1476	2015	1271	1700
1426	2156	1631	1592
1569	1674	1728	1612
1337	1753	1222	1756
1636	1448	2017	1682
1669	1549	1945	1452
1451	1889	1669	1292
1492	1852	1654	1517
1211	1407	1256	1236
1314	1854	1559	1436
1397	1794	1635	1895
1046	1801	1398	1733
1746	1578	2117	1417
1616	1300	2048	1397
1477	1708	1599	1436
1598	1413	1344	1521
1399	1958	1624	1174
1371	2010	1618	1626
1646	1636	1445	1525
1211	1930	1211	1540
1710	738	1601	1454
1505	1421	1514	1489
1462	2073	1440	1459
1345	1630	1408	1458
1287	1807	1486	1291
1478	1910	1570	1758
1549	2053	1778	1456
1157	2030	1552	1317
1344	1302	1780	1498
1666	1342	1778	1429
1575	1698	1169	1685
1267	1763	1296	1596
1166	1653	1545	1767
1462	1720	1316	1526
1626	1998	1359	1679
1477	1540	1671	1648
1306	1313	1756	1711
1573	1447	1948	1500
1581	1823	1724	1639
1361	1853	1591	1393
1168	1716	1194	1449
990	2075	1313	1230
1411	1841	1232	1679
1633	1763	1641	1639
1345	1684	2088	1782
1038	1480	1642	1682
1428	1986	1440	1590
1465	1938	1672	1665
1155	1943	1740	1633
1135	1951	1733	1427
1262	2059	1788	1650
1681	1932	1510	1346
1581	1477	2022	1347
1659	1767	1928	1281
1280	2089	1736	1666
1280	1756	1802	1561
1537	1490	1573	1630
1618	1863	1670	1655
1429	1734	1672	1649
1528	2074	1536	1461
1504	1620	1898	1707
1429	1556	2022	1569
1702	1745	1825	1439
1727	1308	1557	1666
1710	2090	1721	1335
1521	2210	1293	1394
1352	2165	1665	1441
1728	2048	1461	1479
1399	1427	1712	1405
1515	1299	1416	1292
1226	1931	1328	1473
1312	1831	1233	1250
1650	1681	1312	1453
1621	1706	1447	1297
1772	1796	1253	1584
1523	2155	1433	1686
1596	1260	2108	1368
1631	936	1711	1460
1614	1653	1472	1638
1641	1728	1323	1549
1615	1803	1457	1327
1268	1316	1472	1473
1589	1673	1722	1362
1370	1976	1535	1380
1203	1304	1848	1258
1048	1505	1733	1595
1193	1792	1687	1120
1307	1699	1284	1181
1179	1763	1277	1429
1239	1747	1451	1366
897	1585	1556	1376
1059	1540	1510	1482
1427	1492	1795	1506
1520	1424	1791	1366
1393	2170	1847	1635
1527	1738	1279	1675
1538	1866	1421	1658
1649	1991	1619	1249
1299	1784	1705	1471
1188	1484	1370	1541
1633	1193	2157	1295
1666	1542	1947	1288
1293	1893	1722	1635
1337	1923	1507	1312
1434	1940	1440	1459
1235	1979	1475	1675
1234	1778	1369	1579
1031	2047	1362	1266
1238	1391	1936	1617
1457	1289	2002	1475
1570	1420	1545	1448
1431	1816	1204	1504
1489	1736	1705	1324
1780	2067	1616	1582
1565	2041	1734	1474
1378	1891	1713	1480
1399	1312	1971	1693
807	1557	1888	1614
982	1696	1707	1740
1554	1925	1641	1557
1295	1755	1470	1269
1508	1912	1591	1605
1327	1955	1684	1588
1370	1827	1647	1314
1373	1333	1643	1531
1731	1737	1998	1662
1394	1737	1862	1459
1678	1721	1712	1516
1570	1765	1465	1050
1230	1988	1713	959
1316	2096	1517	1295
1480	1889	1573	1449
1332	1327	1939	1549
1764	1384	1421	1358
1323	1644	1681	1659
1174	1898	1233	1569
1145	1586	1196	1682
1019	2059	1411	1468
1052	1839	1461	1428
1547	1678	1385	1596
1386	1227	1593	1262
1346	1630	2122	1401
1645	1646	1707	1349
1577	1970	1361	1256
1331	1915	1657	1483
1308	1734	1402	1653
1184	1743	1580	1574
1533	1798	1335	1548
1709	1295	1844	1379
1373	1303	1986	986
1433	1634	1614	1729
1332	1847	1473	1559
1640	2023	1223	1768
1337	1749	1465	1415
1340	1830	1308	1446
1537	1828	1658	1598
1635	1193	2027	1725
1471	1309	1617	1466
1426	1506	1601	1613
1171	1651	1693	1572
1123	1654	1467	1605
1252	1606	1393	1865
1300	1890	1084	1383
1327	2036	1569	1544
1633	1422	1988	1614
1305	1184	1659	1447
1328	1617	1544	1469
1323	2094	1709	1152
1429	1610	1648	1701
1448	2044	1714	1117
1246	1679	1789	1196
1025	1425	1743	1140
1557	1543	2041	1033
1198	1571	1647	1542
1242	1449	1240	1433
1731	1914	1195	1601
1414	1601	1539	1413
1167	1360	1409	1542
1061	1575	1423	1602
1317	1825	1392	1382
1435	1432	1732	1486
1496	1154	1469	1573
1351	1345	1403	1560
1126	1902	1259	1360
1328	1244	1363	1664
1558	2152	1789	1349
1023	1935	1622	1327
1217	1529	1560	1339
1829	1435	1963	1487
1577	1324	2107	1288
1480	1860	1688	1009
1493	2134	1491	1634
1284	1821	1158	1477
958	1636	1444	1681
1190	1984	1735	1742
1655	1980	1425	1623
1476	866	1740	1095
1553	1591	1554	1197
1176	1352	1526	1346
1580	1771	1584	1435
1377	1932	1835	1477
1499	1781	1485	1351
1570	1882	1523	1642
1313	2019	1276	1481
1516	1461	1515	1371
1782	1386	1792	1338
1322	1812	1638	1663
1388	2033	1637	1373
1059	1935	1442	1169
1650	1767	1253	1539
1440	1512	974	1364
1297	1697	1744	1389
1050	1540	1959	1409
1637	1444	1960	1227
1355	1722	1634	1683
1327	1646	1476	1679
1528	2110	1303	1648
1574	1995	1548	1359
1558	1853	1160	1407
1097	1805	1452	1797
1522	1085	1778	1422
1377	1508	1805	1551
1387	1826	1706	1642
1423	1661	1713	1496
1338	1415	1697	1313
1138	1680	1603	1755
1423	1764	1088	1572
998	1946	1428	1542
1590	1094	1812	1833
1474	1205	2124	1439
1388	1930	1711	1704
1593	2015	1567	1622
1154	1995	1516	1283
1368	1678	1791	1374
1151	1560	1688	1628
951	1555	1541	1665
1553	1361	2022	1327
1658	1652	1556	1409
1243	1426	1492	1479
1309	1774	1408	1634
1383	1399	1372	1619
1375	1670	1460	1412
937	1690	1447	1503
1160	2162	1614	1588
1596	1239	1909	1476
1622	1348	1789	1583
1208	1975	1827	1598
1294	2167	1780	1328
1271	1917	1512	1042
997	2071	1456	1705
1200	1702	1649	1666
1059	1673	1275	1571
1657	1325	1989	1586
1202	1659	2094	1647
1324	1534	1623	1376
1451	1834	1670	1704
1257	1875	1626	1302
1393	1829	1397	1474
1527	1847	1129	1719
1278	1439	1443	1657
1470	1503	1946	1567
1656	1397	1831	1643
1398	2001	1413	1271
1348	1682	1324	1391
992	1917	1411	1371
1188	2153	1571	1423
1123	1856	1525	1450
1242	1624	1536	1642
1689	1544	1885	1537
1746	1378	1988	1254
1620	1577	1820	1426
1628	2029	1672	810
1402	1927	1567	1524
1335	2030	1551	1392
1322	2069	1600	1640
1356	1775	1721	1502
1087	1649	2033	1576
1229	1572	1930	1422
1261	1817	1820	1567
1560	2092	1673	1662
1501	1783	1509	1142
1270	1962	1431	1345
1158	1739	1523	1591
1362	1996	1663	1441
1618	1596	1964	1434
1208	1710	1942	1686
1465	2190	1669	1424
1315	1864	1631	1502
1575	1763	1490	1734
1372	1748	1552	1223
1430	2116	1423	1560
1430	2088	1602	1507
1566	1784	2005	1553
1704	1873	1890	1406
1701	1717	1747	1697
1647	2073	1538	1897
1462	1809	1334	1714
1613	1883	1538	1914
1545	1929	1765	1797
1677	1991	1790	1688
1646	1603	1940	1226
1470	1888	1945	1653
1308	1877	1286	1789
1570	1892	1541	1668
1643	1658	947	1753
1315	1836	1397	1897
1536	2055	1375	1744
1506	1891	1402	1671
1369	1631	1915	1722
1635	1658	2060	1734
1756	1714	1777	1511
1677	1896	1312	1116
1565	1853	1634	1307
1720	2035	1791	1710
1423	1914	1408	1658
1286	1808	1533	1645
1823	1362	1963	1599
1658	1470	1859	1671
1548	1729	1532	1532
1528	1586	1511	1836
1229	1970	1597	1459
1424	1532	1266	1371
1105	2208	1746	1489
1046	1804	1522	904
1503	1305	1851	1632
1318	1327	1767	1378
1305	1696	1651	1558
1555	2241	1697	1348
1433	1723	1568	1516
1693	1760	1653	1756
1496	1840	1270	1551
1176	1807	1403	1594
1459	1391	1655	1657
1445	1372	1710	1699
1467	1248	1473	1351
1581	1830	1582	1771
1616	1847	1531	1348
1197	2057	1591	1503
1544	1912	1118	1666
1351	1666	1534	1471
1655	1385	1772	1403
926	1446	1822	1001
1220	1947	1358	1366
1556	1744	1450	1342
1612	1898	1542	1470
1622	1918	1349	1580
1390	1746	1363	1544
1342	1628	1738	1064
1477	1555	2024	1431
1468	1629	1802	1149
1505	2010	1456	1645
1302	1861	1106	1358
1326	1375	1269	1615
1505	1560	1458	1375
1081	1748	1545	1513
1061	2143	1628	1391
1573	1375	2008	1619
1739	1662	1534	1229
1670	1296	1603	1389
1589	1543	1429	1332
1396	1862	1599	1415
1492	1844	1365	1404
1415	1770	1532	1565
1216	1982	1324	1734
1815	1282	1853	1619
1573	1463	1564	1698
1665	1926	1672	1223
1171	1617	1280	1613
1275	1855	1283	1296
1484	1719	1299	1236
839	1841	1228	884
1239	1786	1330	1524
1595	1295	1972	1586
1566	1662	1379	1312
1289	1627	1229	1284
1270	1721	1013	1499
1563	1826	1427	1107
1418	1767	1681	1676
1175	1871	1550	1545
1344	1581	1616	1553
1534	1571	1777	1284
1456	1385	1714	1355
1551	1612	1648	1188
1611	1613	1354	1132
1563	1933	1684	1632
1423	1869	1504	1687
1043	1783	1428	1567
1535	1687	1349	1296
1616	1140	1943	1209
1766	1428	1676	1503
1414	1255	1599	1619
1460	1678	1258	1758
1621	1666	1241	1429
1528	2095	1380	1282
1401	1787	1200	1470
1151	1958	1586	1615
1312	1282	1904	1661
1326	996	1898	1506
1345	1450	1497	1176
1421	1689	1106	1762
1438	2030	1461	1413
1641	1885	1382	1547
1443	1657	1679	1622
1462	1887	1536	1274
1419	1076	1623	1363
1536	1310	1916	1251
1318	1597	1655	1656
1442	1814	1776	1562
1401	1810	1475	1461
1263	1754	1540	1780
1209	1991	1568	1582
1201	2074	1505	1424
1624	1503	1578	1259
1741	1320	1740	1468
1365	1973	1831	1780
1620	1753	1654	1551
1603	1514	1621	1749
1231	1704	1284	1593
1290	1719	1120	1675
1361	1721	1179	1631
1719	1570	1652	1763
1491	1242	1869	1295
1679	1379	1798	1699
1096	2000	1718	1607
1224	1653	1655	1494
1331	1680	1742	1634
1473	2132	1508	1497
1326	1967	1020	1384
1102	988	1687	1658
1447	1588	1452	1535
1228	1872	1641	1509
1397	1274	1565	1659
1293	1961	1327	1447
1428	1924	1780	1287
1383	1914	955	1344
1419	1846	1471	1703
1584	1207	1508	1525
1400	1583	1880	1531
1516	1804	1541	1253
1667	1720	1460	1659
1289	2046	1602	1652
1172	1966	1338	1823
985	1677	1093	1646
1109	1573	1738	1686
1394	1474	2214	1410
1111	1141	2046	1299
1499	1644	1511	1131
1401	1608	1589	1245
1276	1756	1664	1649
1350	1798	1530	1726
1358	1716	1699	1582
1102	1922	1697	1600
1807	1450	1825	1337
1660	1450	1760	1493
1602	1891	1808	1339
1170	1528	1713	1463
925	1889	1340	1334
1239	2115	1620	1600
1142	1740	1404	1290
1185	1934	1636	1423
1192	1397	1740	760
1434	1641	2123	1158
1443	1957	1878	1245
1018	1786	1405	1380
1108	1783	1303	1450
1605	2116	1449	1477
1361	2143	1516	1680
1312	1826	1194	1338
1163	1681	2083	1010
1620	1684	1600	1530
1538	1812	1857	1482
1592	2202	1463	1646
1202	1936	1379	1606
1093	1691	1548	1539
1520	1921	1469	1240
1204	2171	1587	1544
1630	1241	2094	1340
1708	1670	2222	1415
1683	1777	1577	1323
1234	1863	1337	1236
1341	1885	1275	1575
1327	1670	1441	1828
1240	1628	1518	1790
1283	2120	1596	1500
1123	1340	1916	1778
1347	1641	1810	1672
1402	2029	1747	1306
1452	1650	1498	1347
940	1588	1632	1340
1385	1739	1473	1301
1539	1933	1262	1561
1207	1894	1456	1356
1507	1271	2121	1472
1399	1249	1654	1548
1426	2007	1241	1278
1421	1874	1593	1455
1255	2012	1476	1442
1248	1897	1615	1145
1603	1923	1461	1751
1486	1872	1475	1536
1535	1228	1861	1366
1757	1276	1991	1361
1699	2023	1597	1435
1136	1980	1412	1334
1295	2026	1418	1334
1365	1831	1580	1510
1538	1703	1240	1178
1420	1527	1091	1257
1596	1089	1724	1757
1440	1002	2269	1381
1498	1621	1670	1394
1430	1744	1405	1545
1499	1801	1492	1510
1401	1882	1472	1323
1323	1995	1556	1358
1277	1726	1608	1607
1743	1290	1939	1524
1496	1550	1800	1589
1458	1771	1418	1645
1386	1505	1605	1727
1160	1553	1164	1581
1510	1538	1471	1556
1492	1609	1613	1173
1245	1874	1320	1542
1806	1489	1589	1497
1532	1927	1470	1416
1504	1817	1676	1630
1227	1722	1558	1493
1402	1832	1330	1300
1237	2163	1288	1187
1228	1975	1508	1520
1201	1742	1450	1308
1526	1505	1778	1748
1626	1290	2016	1419
1372	1669	1936	1685
1146	1898	1673	1378
1465	1956	1717	1625
1274	1855	1247	1405
1400	1790	1524	1251
1272	1595	1628	1668
1684	1488	2057	1608
1317	1447	1709	1267
1545	1804	1749	1699
1702	1762	1676	1299
1680	2005	1654	1521
1488	2183	1533	1917
1560	1970	1661	1552
1747	1848	1497	1366
1210	1606	2183	1595
1582	1501	2114	1600
1771	1847	1697	1922
1778	1851	1683	1637
1786	1993	1678	1797
1557	2241	1595	1837
1713	2006	1778	1737
1711	1906	1414	1694
1739	1289	1697	1390
1692	1467	1693	1646
1541	1606	1611	1418
1596	2249	1549	1372
1705	1801	1663	1639
1587	2006	1644	1469
1462	2084	1621	1645
1627	1201	1260	1365
1610	1186	1930	1463
1687	1673	1763	1040
1351	1594	1641	1558
1269	1484	1299	1716
1425	1352	1450	1507
1246	1508	1282	1385
1174	1712	1383	1720
1409	1943	1329	1446
1387	1352	1889	1677
1597	1462	1670	1441
1256	1711	1660	1739
1191	1819	1292	1510
1435	1621	1181	916
1375	1813	1567	1616
1665	1642	1530	1363
1296	2073	1512	1415
1554	1369	2193	1325
1561	1470	1963	1090
1376	1710	1845	1589
1620	1790	1664	1573
1578	1827	1130	1133
967	1972	966	1565
1134	2052	1266	1497
1316	1840	1293	1783
1629	1533	1846	1593
1506	1377	1750	1177
1060	1729	1614	1533
1270	1571	1768	1314
889	1735	1537	1487
771	1645	1230	1552
1107	1601	1762	1308
1407	1656	1521	1681
1591	1520	1535	1556
1462	1452	1904	1638
1466	1413	1770	1307
1086	1594	1772	1461
1177	1996	1695	1486
1155	2254	1348	1665
1481	2105	1390	1685
1129	1796	1347	1649
1526	1508	1830	1323
1442	1591	1999	1303
1374	1823	1690	1284
1255	1763	1670	1525
1123	2157	1319	1388
1439	1930	1563	1287
979	1999	1483	1236
1384	1891	1398	1364
1212	1512	1477	1557
1492	1608	1399	1336
928	2107	1574	1043
974	1770	1267	1311
1266	2036	1533	1332
1054	1875	1436	1791
1065	1839	1559	1606
1410	1581	1634	1528
1284	1308	1592	1375
1716	1328	1949	1275
1578	1708	1621	1497
1517	1536	1476	1043
1284	1787	1600	1406
1276	2018	1485	1526
1047	1892	1657	1493
1309	1903	1379	1606
1324	971	2005	1292
1303	1225	2190	1385
1194	1725	1855	1550
1262	1763	1634	1206
1247	1755	1237	1625
1220	1237	1287	1563
1365	2217	1475	1642
1137	1896	1418	1188
1605	1183	1564	1416
1414	1450	1712	1377
1484	1177	1628	1683
1289	1589	1336	1602
1445	1714	1637	1374
1321	1672	1517	1335
1706	2217	1530	1500
1630	1921	1143	1599
1597	1644	2133	1392
1320	1484	1892	1613
1313	1699	1568	1429
1310	1830	1640	1370
1194	2208	1353	1557
1324	1873	1521	1683
1219	1758	1612	1611
1279	1842	1241	1610
1334	1712	1940	1537
1524	1465	1940	1619
1402	1534	1469	1422
1214	1341	1665	1280
1259	1490	1660	1559
1399	1854	1743	1358
1116	1514	1676	1504
1387	1937	1521	1683
1541	1260	1545	1444
1515	1560	1619	1439
1486	1501	1432	1685
1286	1507	1634	1418
1002	1623	1403	1433
1225	1598	1687	1430
1075	1790	1473	1460
1493	1712	1666	1306
1428	1387	1834	1731
1302	1162	1802	1568
1542	1802	1764	1689
1116	1527	1708	1568
1247	1710	1387	1764
1386	1577	1811	1494
1340	1977	1536	1899
1257	1618	1546	1654
1586	1262	1885	1500
1749	1659	2032	1610
1564	1589	1613	1274
1267	1782	1391	1136
925	1907	1320	1621
1538	1667	1312	1616
1474	1861	1436	1496
1621	1821	1334	1119
1056	1077	2045	1559
960	1393	1914	1583
1223	1903	1623	1513
1117	1821	1441	1691
1113	1878	1612	1463
1173	1466	1675	1359
1612	1741	967	1788
1096	2015	1218	1548
1447	1517	1911	1577
1221	1559	1835	1500
1003	1460	1766	1298
1387	1811	1363	1531
1295	1936	1507	1260
1384	2084	1453	1361
1184	1846	1398	1383
1328	2046	1382	1144
1236	1333	1859	1686
1560	1152	2202	1466
1526	1327	1641	1301
1422	1827	1533	1392
1306	1507	1592	1480
1373	1749	1626	1469
1240	1653	1184	1163
1592	1493	1390	1243
1433	1466	1354	1568
1232	1219	1632	1530
981	1951	1633	1479
1596	1766	1652	1532
1355	2054	1513	1735
842	1820	1515	1507
1466	1754	1531	1104
956	1616	1617	1492
1278	1509	1732	1333
1694	1508	1709	1497
1628	1676	1405	1474
1170	1688	1502	1223
1363	2172	1043	1244
1160	1667	1090	1344
1405	1981	1435	1100
1284	1956	1669	1316
1324	1129	1901	994
1556	1084	1718	1508
877	1547	1562	1491
1266	1770	1673	1645
1221	1830	1756	1522
1596	1950	1378	1541
1549	1667	1077	1545
1242	2078	1255	1450
1723	1244	2022	1689
1675	1253	1943	1442
1189	1941	1402	1536
1525	1758	1567	1671
1374	1838	1732	1610
1469	1791	1705	1705
1385	1794	1519	1683
1268	1608	1250	1603
1323	965	1941	1761
1434	1486	2132	1580
1438	1888	1731	1317
1362	1671	1393	1287
1358	1420	1522	1461
1470	1922	1137	1436
1205	1990	1462	1410
1271	1762	1322	1617
1564	1390	1835	1178
1167	1004	1602	1465
1419	1111	1557	1575
1352	1459	1433	1593
1135	1731	1557	1479
1407	2033	1658	1389
1322	1766	1661	1487
993	1519	1296	1675
1285	1190	2069	1330
1576	1456	1991	1420
1479	1579	1507	1138
1504	1536	1500	1695
1346	1483	1350	1451
1471	1605	1264	1548
935	1519	1189	1569
1466	1901	1451	1256
1136	1425	1928	1534
1412	1589	1723	1579
1265	2130	1439	1232
1233	2012	1373	1467
1458	1568	1503	1472
1610	1501	1547	1554
1249	1599	1559	1640
1487	1915	1679	1709
1606	1223	1932	1576
1525	1524	1919	1299
1306	1857	1711	1491
1019	1956	1554	1645
728	1802	1161	1590
782	1648	1466	1327
870	1807	1636	1505
1374	2228	1506	1444
1409	1241	1859	1573
1265	1288	1763	1482
1111	1954	1691	1790
1469	2059	1500	1730
1229	1812	1656	1563
1103	1748	1541	1560
1053	1593	1765	1810
1319	2065	1706	1685
1538	1529	2146	1391
1609	1736	2196	1406
1644	2038	1802	1421
1444	2001	1354	1543
1536	2105	1219	1748
1433	2039	1313	1609
1340	2210	1818	1623
1618	2106	1356	1640
1564	1503	2244	1224
1509	1628	1863	1559
1625	1611	1830	1712
1645	1292	1716	1670
1755	1873	1296	1762
1764	2176	1408	1438
1748	2215	1543	1547
1688	2093	1342	1547
1737	1750	1862	1891
1713	1720	1701	1710
1759	1904	1443	1374
1734	1976	1391	1538
1583	2109	1172	1776
1576	2201	900	1691
1504	2031	1153	1534
1727	2000	1389	1731
1620	1328	2102	1298
1407	1287	1499	1350
1311	2067	1359	1521
1377	2046	1522	1516
1153	1766	1450	1585
1333	1637	1234	1714
1390	1611	1353	1779
1217	1863	984	1306
1524	1070	1827	1626
1295	1376	1605	1420
936	1857	1682	1418
1418	1945	1676	1440
1090	1869	1404	1382
1421	2108	1287	1688
1018	1857	1450	1429
1283	1711	1397	1449
1761	1039	1917	1652
1567	1479	1762	1444
1528	1543	1775	1634
1084	1671	1431	1596
1611	1729	1565	1514
1256	2135	1341	1229
968	1914	1515	1512
1471	1810	1424	1465
1403	972	1681	1631
1591	1142	1715	1395
1122	1857	1666	1555
1105	1649	1700	1346
1427	2061	1157	1753
1258	2106	1351	1704
1530	1647	1491	1375
1476	1725	1288	1714
1730	1158	1828	1746
1548	1039	1266	1580
1503	1305	1406	1330
1481	1655	1591	1135
1464	1585	1639	1353
1411	1989	1256	1420
1383	1931	1154	1227
1399	2029	1495	1573
1398	1451	1660	1513
1180	1376	1950	1316
1360	1805	1442	1225
1427	1714	1375	1484
1308	1425	1069	1762
1124	1572	1578	1325
1005	1746	1491	1503
925	1903	1618	1440
1542	1493	1695	1340
1500	1766	1705	1599
1427	1812	1186	1610
937	1590	1298	1433
1085	2007	1328	1388
1375	1845	1696	1658
1586	1708	1611	1417
1262	1899	1723	1310
1509	1265	2006	1310
1636	1374	1447	1464
1524	1630	1504	1318
975	1711	1602	1534
1381	1697	1619	1565
1004	1838	1245	1409
1563	1769	1427	1399
1604	1832	1266	1347
1484	1455	1842	1553
1503	1297	1830	1536
1303	1589	1396	1299
1336	1732	1502	1542
1406	1781	1191	1632
1396	1960	1307	1276
1057	1651	1633	1475
1149	2055	1452	1871
1392	1512	1668	1752
1119	1506	1933	1407
1379	1943	1487	1468
1568	1516	1311	1523
1394	1719	1216	1565
1327	1751	1102	1329
1371	2160	1726	1502
1678	1876	1771	1512
1527	1543	1756	1587
1134	1345	1635	1569
1078	1737	1500	1525
1331	1855	1598	1306
1547	1965	1797	1400
1429	1971	1627	1729
1333	2079	1443	1606
863	1893	1493	1445
1132	1186	1928	1245
1300	1167	1969	1349
1353	1170	1943	1207
1703	2038	1692	1333
1232	1886	1434	1445
1439	1827	1336	1785
1461	1609	1585	1611
1306	2092	1623	1077
1076	1192	2087	1337
1435	1538	1593	1664
1296	1807	1510	1462
1469	1861	1322	1567
1551	1460	1681	1534
1326	1593	1525	1040
1325	1442	1312	1342
1027	2082	1586	1547
1643	1336	1840	1402
1507	1126	1695	1453
1423	1613	1463	1568
1096	1787	1843	1316
1401	1750	1724	1500
1366	2008	1535	1414
1204	1787	1361	1728
1307	1947	1473	1479
1683	1472	1784	1576
1545	1422	1776	1633
1249	1816	1798	1566
1420	2172	1738	1815
1344	1685	1841	1639
1489	1274	1433	1294
948	1061	1432	1452
1152	1858	1186	1323
1308	1481	1839	1327
1547	1163	1876	1411
1394	1632	1545	1160
1349	1423	1485	1459
1484	1219	1408	1648
1246	1560	1401	1597
1316	1743	1597	1423
1355	1914	1604	1723
1424	1599	1896	1327
1624	1157	2010	1254
1374	1590	1488	1584
1579	1958	1423	1084
1435	1719	1687	1601
1486	2037	1229	1823
1400	2068	1441	1534
1142	1606	1393	1674
1639	1635	1678	1398
1493	1239	1869	1475
1330	1953	1855	1288
1418	1951	1149	1281
1499	1853	1266	1502
1227	1831	1020	1148
1242	1638	1560	1356
1314	1870	1307	1545
1566	1586	1713	1387
1202	1440	1640	1726
1484	1872	1523	1484
1113	2138	1296	1487
1197	2032	1624	1644
1032	2022	1519	1776
1020	1923	1516	1392
1475	1964	1463	1504
1732	1538	1873	1510
1148	1191	2036	1698
1247	1206	1647	1431
1412	1779	1310	1606
1215	1770	1563	1773
1251	1671	1099	1382
1408	1611	1166	1511
1288	1677	1103	1600
1595	1404	2109	1618
1628	1649	1762	1398
1227	1528	1629	1550
1402	1193	1744	1503
1232	2000	1485	1432
1380	1930	1487	1142
1450	2157	1324	1514
1515	1980	1531	1511
1577	1150	1669	1155
1396	1585	1749	1358
1234	1456	1561	1592
1514	1723	1554	1153
1421	2052	1572	1119
1187	1908	1471	1487
1299	1880	1447	1596
1216	2077	1465	1491
1603	1350	1230	1281
1485	1473	1791	1475
1505	1645	1625	1601
1262	2136	1640	1550
1505	2153	1509	1504
1537	1882	1492	1472
1605	1885	1249	1598
1254	2028	1133	1505
1503	1305	1816	1262
1740	1646	2062	1559
1671	1941	1542	1734
1515	1822	1498	1651
1369	1582	1357	1519
1453	1805	1204	1548
1503	1666	1567	1594
1398	1500	1540	1711
1404	1273	1620	1291
1375	1517	1765	1454
1165	1729	1551	1559
1065	1578	1555	1501
1269	1867	1586	1387
1667	1881	1653	1568
1541	1880	1599	1672
1608	1711	1367	1472
1761	950	1702	1225
1773	1448	1559	1455
1284	1557	1689	1344
1506	1958	1602	1689
1063	1572	1288	1518
889	1866	1674	1111
1188	2008	1480	1296
1543	2014	962	1453
1549	1380	1791	1608
1674	1205	1693	1386
1103	1203	1463	1534
1119	1998	1250	1519
1297	1777	1473	1494
1042	1949	1303	1301
1386	1965	1587	1641
1542	1677	1477	1449
1504	1555	1990	1238
1027	1596	1805	1346
1245	1422	1658	1657
1263	2064	1668	1653
1552	1886	1526	1536
1467	2028	1459	1530
1341	2024	1260	1401
1366	1971	1599	1126
1245	1502	1818	1646
1309	1604	2068	1560
1503	1743	1857	1648
1613	1620	1387	1497
1546	1753	1745	1563
1515	1618	1638	1745
1517	1449	1660	1725
1606	1970	1517	1260
1898	1490	1855	1563
1504	1600	1652	1628
1696	2083	1731	1511
1492	1944	1897	1850
1715	1767	1789	1601
1534	1813	1471	1757
1373	2108	1572	1458
1684	2202	1607	1606
1398	1667	1802	1406
1765	1847	1594	1381
1365	1780	1766	1522
1707	1602	1519	1460
1397	2044	1138	1336
1688	1840	1589	1486
1547	1940	1441	1458
1642	1830	1133	1493
1675	1521	1618	1275
1576	1597	1006	1213
1688	1792	1558	1700
1523	1786	1423	1665
1615	1838	1595	1608
1286	1825	1536	1452
1320	1778	1152	1473
1256	1844	1562	1715
1558	1530	1753	1520
1581	1630	1871	1163
1441	1751	1700	1465
1532	1424	1655	1272
1312	1568	1805	1186
1452	1760	1812	1443
1440	1655	1733	1485
1448	1779	1545	1531
1351	1370	2114	1407
1700	1696	1761	1607
1599	1608	1572	1274
1251	1993	1819	1699
1481	1878	1201	1632
1267	2086	1444	1510
1057	1804	1464	1437
1415	1621	1494	1615
1593	1074	1905	1665
1270	1374	2106	1237
1338	1900	1600	1796
1054	1641	1684	1357
1102	1937	1374	1661
1180	2044	1545	1454
1484	1828	1549	1312
1304	1961	1349	1332
1644	1411	2016	1601
1556	1432	2010	1276
1453	1692	1787	1567
1233	2093	1479	1794
1261	2165	1205	1582
1532	2088	1352	1709
1485	2021	1450	1708
1422	1597	1233	1502
1539	1471	1945	1365
1665	1584	1820	1481
1574	1613	1644	1718
1457	1527	1386	1333
1366	1546	1407	1830
1384	1662	1401	1443
1413	1956	1260	1429
1178	2073	1292	1613
1396	1617	2145	1633
1364	1471	1725	1402
1081	1831	1692	1424
1321	1780	1631	1322
1374	1732	1146	1489
1625	2054	1264	1555
1489	1789	1096	1644
1383	2003	1244	1706
1675	1451	1911	1428
1757	1441	1911	1347
1528	1956	1684	1186
1323	1463	1422	1610
1251	1387	1595	1583
1331	1539	1615	1392
1325	1635	1596	1630
1609	1857	1613	1519
1571	1396	1882	1232
1491	1177	1941	1606
1212	1498	1667	1587
1443	1604	1670	1568
1652	1761	1316	1713
1287	1899	1412	1469
1224	2175	1727	1756
1163	1925	1398	1783
1635	1347	1641	1703
1615	1691	1782	1397
1609	1625	1765	1605
1307	1462	1441	1425
1518	1906	1450	948
1404	1845	1374	1521
965	1624	1162	1459
1352	1725	1202	1334
1622	1195	1959	1527
1459	1435	1813	1513
1194	1547	1545	1175
929	1804	1502	1738
926	2110	1379	1501
1156	1609	1762	1607
1251	1916	1759	1638
1425	2017	1373	1640
1598	1491	2038	1464
1560	1479	1843	1500
1507	1563	1777	1634
1456	2057	1460	1720
1281	2051	1273	1580
1325	1850	817	1604
1506	2125	1354	1659
1454	2065	1781	1603
1388	1130	1673	1255
1576	1410	2012	1245
1328	1680	1691	1570
1506	1702	1617	1384
1286	2105	1451	1507
1433	1981	1455	1491
1440	1679	1638	1428
1033	1526	1266	1291
1237	1398	1728	1627
1255	1622	1386	1119
1405	1587	1641	1191
1379	1473	1834	1387
1309	1735	1733	1402
1448	1469	1291	1487
1278	1908	1703	1474
1479	1637	1663	1613
1596	1178	1395	1500
1407	1650	1715	1485
1459	1770	1667	1256
1173	1970	1477	1391
1703	1622	1500	1624
1228	1822	1186	1629
1503	1183	1588	1818
1224	1707	1476	1632
1707	1071	2104	1068
1634	1535	1696	1564
1530	1881	1539	1052
1297	1563	1442	985
1590	1918	1424	1264
1309	2274	1660	1561
1464	1741	1303	1613
1037	1700	1624	1698
1595	1496	1715	1480
1303	1321	1895	1551
1449	1822	1701	1569
1754	1924	1286	1555
1146	1989	1491	1041
1091	2003	1366	1652
1311	1858	1510	1535
1426	2073	1550	1675
1602	1514	1529	1699
1810	1729	1605	1543
1586	1554	1672	1665
1215	1832	1603	1685
1294	1849	1518	1546
1430	1877	1545	1341
1228	1532	1448	1327
1407	1943	1299	1391
1399	1398	1952	1357
1284	1407	1978	1270
1447	1692	1364	1764
1466	1419	1066	1736
1334	1818	1625	1618
1638	1748	1254	1648
1246	1820	1576	1836
1354	2027	1406	1815
1290	1218	1517	1399
1428	1377	1570	1346
1220	1587	1738	1197
1254	1847	1371	1569
1230	1652	1420	1457
1141	2031	1369	1621
1228	1773	1546	1678
1284	1945	1613	1350
1126	1231	2268	1460
1547	1185	1852	1441
1501	1446	1668	1573
1173	1657	1688	1257
1498	2069	1570	1468
1351	2144	1613	1494
1238	1653	1767	1636
1540	2066	1427	1513
1484	1315	1753	1370
1663	1142	2014	1604
1531	1129	1559	1464
1218	1617	1436	1289
1345	1652	1567	1393
1155	1641	1269	1502
1555	1636	1409	1524
1320	1761	1260	1498
1440	1555	1601	1191
1308	1600	1522	1506
1575	1706	1551	1563
1400	2044	1164	1384
1427	1694	1576	1119
1401	1695	1573	1559
1540	1923	1392	1556
1579	1953	1576	1621
1585	1366	1805	1608
1441	1503	1998	1335
1394	1545	1599	1657
1409	1810	1596	1753
917	1548	1492	1493
1115	1813	1624	1542
1417	1558	1522	1388
1122	1746	1364	1344
1761	1184	1679	1474
1433	1352	1836	1138
1414	1813	1675	1152
1554	1940	1596	1308
1317	1800	1300	1727
1558	1751	1581	1609
974	2030	1492	1606
1263	1747	1236	1687
1501	1140	2030	1829
1413	1404	2115	1536
1173	1633	1717	1349
1362	1930	1633	1380
1470	1898	1523	1544
1418	2007	1597	1212
1386	1819	1506	1597
1442	1856	1685	1428
1337	1598	1797	1638
1509	1667	1875	1465
1527	1620	1721	1223
1498	1882	1080	1293
965	1895	1600	1519
934	1589	1742	1687
1295	1611	1581	1449
1643	1793	1321	1536
1706	1649	1878	1780
1262	1650	2110	1184
1420	1535	1792	1386
1636	1771	1508	1714
1588	1796	1763	1466
1394	1506	1698	1647
1780	2166	1814	1686
1531	1799	1948	1517
1791	1728	2105	1722
1793	1252	1829	1722
1403	1675	1652	1702
1630	1499	1594	1614
1769	1704	1762	1777
1613	2020	1648	1717
1330	2120	1547	1565
1681	1986	1748	1513
1484	1621	2350	1153
1671	1667	2108	1491
1615	1939	1550	1739
1486	1987	1632	1349
1592	2264	1628	1700
1602	2194	1285	1711
1733	2229	1231	1822
1644	1757	1496	1900
1850	1496	2104	1614
1717	1291	2152	1349
1516	1744	1775	1599
971	1197	1672	1542
1049	1820	1637	1412
1270	2137	1488	1213
1328	2044	1380	1607
1520	1753	1404	1414
1301	1514	1968	1646
1443	1284	1950	1338
1084	1655	1490	1386
1320	2109	1265	1138
1317	1882	1699	1231
1231	1627	1608	1264
1630	1625	1538	1228
1437	1958	1469	1560
1663	1611	1773	1642
1701	1545	2152	1628
1464	1615	1695	1514
1323	1980	1415	1542
1207	1857	1673	1581
1574	1929	1400	1479
1498	2099	1243	1256
1103	2064	1376	1622
1107	1384	1828	1379
1403	1484	1978	1347
1302	1599	1504	1715
1615	1340	1428	1364
1508	1828	1323	1514
1372	2042	1565	1724
1403	2122	1818	1446
1294	1739	1571	1444
1681	1592	1756	1560
1445	1277	1727	1398
1466	1701	1358	1652
1264	1895	1073	1542
1605	1937	1300	1563
1603	1856	1639	1422
1469	1432	1851	1637
1289	1744	1742	1554
1702	1424	1605	1531
1524	1662	1894	1629
1211	1937	1819	1742
1314	1668	1390	1590
1672	1680	1373	1264
1482	1817	1708	1314
1664	1421	1604	1508
1427	1725	1689	1612
1641	1450	1845	1271
1493	1360	1993	1271
1314	1384	1552	1570
1005	1571	1448	1598
1454	2028	1408	1569
1275	1832	1026	1542
1345	1639	1579	1218
1603	1808	1193	1274
1357	1332	1999	1507
1261	1237	1917	1338
1657	1843	1637	1041
1254	1833	1465	1242
1368	1255	1584	1617
1562	1307	1531	1642
1355	1596	1248	1465
1096	2072	1521	1398
1708	1573	1479	1446
1620	1570	1720	1389
1379	1845	1667	1493
1297	1648	1240	1613
1644	1729	1762	1229
1598	2129	1325	1594
1298	1825	1409	1561
1406	1534	1499	1713
1564	1202	2057	1538
1493	1207	1729	1455
1466	1597	1646	1530
1196	1700	1626	1337
1225	1612	1426	1562
1586	1752	1746	1657
1445	1712	1677	1489
1688	1385	1508	1695
1689	1530	1978	1264
1438	1359	1364	1587
1422	1910	1792	1469
1726	1749	1465	1379
1355	1895	1373	1311
1139	1715	1328	1348
1347	1645	1797	1568
1558	1879	1564	1367
1233	998	2053	1788
1472	1203	1894	1613
1473	1651	1725	1554
1609	1732	1146	1520
1347	2209	1517	1629
1472	2158	1639	1741
1528	2016	1486	1371
1382	1997	1400	1609
1292	1439	2027	1538
1710	1190	1547	1589
1183	1470	1605	1592
1523	1615	1560	1356
1494	2096	1493	1389
1245	1714	1081	1720
1343	1790	1201	1759
1500	1997	1325	1672
1610	1259	1960	1545
1490	1559	2038	1346
1478	2049	1536	1062
1414	1572	1436	1342
994	1293	1484	1308
1026	1835	1672	1738
1404	2035	1664	1578
1579	1947	1453	1568
1495	1478	1735	1247
1610	1557	1890	1658
1460	1788	1691	1160
1556	1865	1567	1512
1486	1770	1261	1597
1282	1603	1591	1628
1289	2052	1348	1704
1435	1785	1456	1640
1359	1366	1998	1509
1254	1615	2209	1534
1173	1852	1792	1272
1325	1739	1714	1501
1175	1875	1443	1614
1594	1924	1562	1468
1550	2033	1734	1475
1665	2153	1497	1647
985	1417	2119	1573
1498	1462	1623	1269
1212	1901	1146	1477
1523	1787	1473	1609
1419	1672	1632	1313
1031	1880	1503	1722
1020	1620	1773	1380
1456	1738	1465	1627
1486	1525	1641	1613
1530	1526	1690	1501
1485	2011	1571	1527
1346	1384	1645	1269
1361	1755	1373	1402
1065	1593	1563	1346
1586	1794	1488	1565
1536	2120	1296	1790
1491	1419	1943	1612
1436	1531	1633	1546
1593	1256	1383	1383
1475	2008	1324	1417
1406	1770	1236	867
1406	1908	1427	1083
1638	1686	1187	1432
1420	2105	1701	1459
1345	975	1991	1607
1191	1123	1795	1598
1359	1638	1552	1227
1178	1712	1627	1527
901	1916	1459	1002
1258	1732	1253	1489
1287	1613	1469	1466
1575	1526	1751	1556
1524	1317	2099	1397
1454	1504	1703	1387
1423	1820	1550	1665
1565	1945	1741	1838
1184	1705	1405	1669
1481	1392	1552	1740
1385	2068	1606	1407
1532	2016	1393	1520
1278	1302	1719	1431
1675	1237	1674	974
1298	1456	1442	1502
1436	1517	1497	1727
1166	1502	1504	1718
1557	1642	1212	1685
1491	2016	1550	1684
1315	2266	1282	1690
1394	1478	1700	1150
1544	1541	1270	1481
1467	1189	1500	1318
1451	1489	1435	1113
1533	1730	1750	1576
1607	1713	1439	1692
1244	1851	1203	1646
1631	1806	1257	1483
1463	1296	1882	1315
1601	1759	1901	1412
1493	2005	1668	1250
1324	1750	1179	1326
1306	1884	1479	1132
1517	1691	1358	1231
1176	1800	1479	972
1547	1840	1457	1381
1626	1141	1721	1342
1095	1596	1621	1640
1606	1797	1637	1368
1557	1858	1486	1633
1500	1413	1736	1840
1227	1705	1234	1547
1185	1984	1578	1550
1408	1644	1400	1214
1349	1054	1605	1445
1497	1461	2113	1791
1363	1958	1500	1385
1330	1893	1777	1352
1423	1700	1466	1060
1216	1897	1363	1271
1171	1713	1379	1586
1429	1857	1526	1500
1458	1217	1958	1771
1332	1480	1690	1481
1555	1617	1812	1575
1532	1529	1582	1452
1573	1581	1513	1391
1551	1708	1506	1652
1521	1946	1277	1346
1170	1918	1514	1390
1512	1390	1902	1660
1353	1549	1884	1477
1332	1791	1614	1553
1534	1369	1559	1604
1506	1834	1702	1736
1434	1707	1718	1637
1076	1707	1717	1686
1014	1742	1607	1718
1515	1675	2063	1527
1827	1467	2324	1685
1536	2027	1912	1541
1716	1910	1623	1624
1738	2023	1722	1591
1556	1932	1499	1876
1523	1834	1599	1570
1668	2059	1484	1437
1587	1413	1958	1672
1546	1613	2000	1715
1638	1948	1234	1249
1776	1752	1524	1251
1729	2015	1744	1487
1321	1782	1498	1718
1587	2067	1694	1754
1445	1976	1638	1596
1762	1657	1937	1547
1382	1770	1965	1457
1726	1651	1616	1510
1635	2044	1500	1388
1660	1810	1371	1549
1705	1733	1622	1499
1544	2152	1540	1661
1746	1769	1628	1644
1602	1198	1752	1228
1577	1415	1871	1044
1503	1495	1148	1414
1641	1518	1710	1500
1359	1556	1353	1662
1179	1593	1582	1353
1042	1511	1536	1321
1384	1959	1591	1399
1704	1226	1801	1135
1636	1406	1965	1108
1384	1686	1563	1609
1269	1961	1523	1661
1299	1820	1281	1546
1458	1515	1530	1748
1092	1580	1442	1693
1254	1868	1353	1556
1653	1345	1605	1479
1167	1651	1357	1562
1368	1712	1598	1180
1498	1879	1560	1508
1192	1946	1675	1484
1536	2089	1398	1807
1570	2092	1534	1600
1291	2014	1562	1379
1569	1235	1850	1529
1571	1453	1819	1489
1293	1381	1442	1851
1202	1794	1485	1620
1562	1881	1032	1421
1178	1724	1446	1503
1476	1820	1600	1479
1705	1893	1423	1511
1661	1507	2118	1251
1698	1252	2009	1530
1133	1286	1808	1357
1421	1844	1672	1602
1325	1524	1593	1510
1512	1706	1441	1787
1023	1483	1274	1698
1312	1928	1315	1426
1316	1369	1833	1419
1524	1503	1987	1276
1407	1710	1790	1503
1303	2179	1354	1296
1431	1980	1512	1355
1398	1859	1632	1200
850	1948	1428	1090
1104	1815	1408	1480
1402	1421	1622	1093
1610	1554	1664	1295
1429	1719	1720	1418
1464	1941	1414	1636
1283	1849	1274	1690
1455	1814	1587	1390
1331	1942	1746	1315
1532	1559	1307	1260
1412	1474	1375	1638
1527	1422	1923	1466
1553	1022	1541	1772
1548	1729	1469	1406
1496	1280	1273	1045
1169	2038	1676	1408
1242	1821	1414	1344
1362	1623	1592	1415
1263	1221	2157	1375
1080	1744	1936	1473
1350	1574	1376	1240
1396	1844	1640	1306
1485	1508	1712	1279
1328	1942	1556	1506
1510	1965	1576	1197
1303	1495	1304	1412
1408	1280	2125	1605
1444	1549	2099	1622
986	1888	1466	1680
1026	1701	1604	1430
1467	1985	1588	1397
1291	2145	1615	1641
1383	1962	1729	1705
1305	1780	1723	1410
1629	1205	1841	1143
1249	1232	1861	1185
1202	1582	1645	1518
1383	1922	1514	1520
1434	1749	1648	1732
1368	1978	1535	1560
1146	1669	1617	1546
1632	1814	1586	1570
1775	1157	1750	1631
1784	1319	1897	1216
1361	1452	1687	1205
1122	1947	1354	1540
1261	1749	1398	1394
1454	2101	1406	1565
867	1809	1334	1321
1302	2235	1426	1514
1640	1380	1971	1614
1387	1525	1995	1659
1276	1798	1644	1743
1424	1465	1278	1210
946	1988	1695	1184
1017	1753	1611	1554
1427	1663	1463	1735
1505	1430	1375	1420
[truncated: 480 more rows]
