# Supplementary material for: The BAARA (Biological AutomAted RAdiotracking) System: A New Approach in Ecological Field Studies
Source: PLoS One. 2015 Feb 25;10(2):e0116785. doi: 10.1371/journal.pone.0116785 (PMC4340905; doi:10.1371/journal.pone.0116785)
Supplement: S2 Data — (ZIP) [file pone.0116785.s002.zip › sample35.CSV]

1191	709	721	1121
1015	857	1008	1090
881	614	1039	1233
949	874	883	1104
722	728	1166	934
798	856	833	1214
922	1088	996	913
748	1049	997	1289
1064	787	974	795
877	1013	948	1081
810	784	943	1106
1060	894	1236	921
744	1027	860	1131
867	831	1160	1135
1030	1072	857	1078
855	689	1009	924
990	461	667	856
662	772	857	1037
803	476	921	856
747	808	756	872
908	619	1070	1022
730	861	953	1031
831	891	844	978
635	866	908	1210
733	701	777	899
675	634	957	1166
684	883	1235	660
866	906	1163	1192
714	822	1170	1180
678	709	1016	1024
841	997	953	815
1045	782	1042	845
808	675	749	956
787	759	918	911
591	1072	914	1000
741	876	911	1120
965	547	987	1069
699	677	997	851
920	694	769	1179
514	677	923	897
1033	662	831	905
937	753	1083	1050
550	871	1188	1049
631	805	925	1155
951	953	903	1017
834	673	1047	868
892	753	1099	1140
791	565	951	1101
1081	653	910	1008
906	731	896	1008
773	1000	1056	1154
992	981	738	950
974	991	1093	1072
752	849	790	1155
675	710	913	898
839	787	951	862
1092	847	738	1101
903	703	1148	1056
883	881	811	1000
905	714	956	1049
967	872	1057	1075
877	914	973	948
1030	961	1099	715
775	885	1083	1062
1041	765	809	963
656	866	991	1075
942	1002	982	1006
911	802	971	896
913	762	1023	998
1029	872	946	1190
679	874	860	1266
879	589	995	1057
893	859	1011	1022
697	723	943	990
873	1045	816	860
921	928	1021	858
780	533	1017	1046
799	1018	789	1019
812	1008	811	896
752	1033	1047	1095
1158	1004	750	1015
760	782	979	1120
784	933	1052	1128
935	883	757	1095
915	883	1046	796
799	825	897	950
913	678	909	1106
971	892	798	1088
663	710	1063	1076
461	943	944	1017
766	847	925	738
1073	769	1076	991
889	589	1063	861
841	952	965	933
821	772	1047	1057
878	896	910	900
1015	831	667	853
763	558	948	1062
790	837	913	1146
646	918	1140	1079
776	743	1012	853
725	646	905	982
866	725	992	1062
815	779	849	1104
867	735	796	904
842	805	837	892
755	548	848	892
1067	864	913	666
753	558	1013	872
692	704	988	1210
799	882	923	951
929	702	912	897
973	848	553	861
798	740	990	766
522	780	879	927
696	808	1119	1099
749	868	979	632
847	603	923	996
668	870	969	999
782	767	725	1229
1108	804	993	1018
808	645	1043	1068
577	900	1115	990
813	793	766	1145
1058	965	998	1047
728	831	555	1094
715	695	907	929
888	932	1088	1048
797	941	1027	817
897	701	676	1167
926	1020	940	1057
966	725	967	981
1003	805	1092	1005
890	665	1065	867
895	675	1002	1118
745	922	1097	990
832	874	1046	793
925	793	858	976
758	1096	866	996
616	870	863	1111
847	921	976	940
899	649	800	1053
725	552	1037	986
761	584	950	933
770	988	769	902
722	844	1047	1137
866	800	824	909
883	831	931	1096
859	733	990	1066
909	628	1056	998
831	763	925	1049
616	740	918	944
879	870	902	918
555	932	775	996
655	634	1007	1033
911	909	873	1094
651	579	835	1093
695	920	869	771
711	950	1051	1204
620	880	939	948
960	791	1001	973
972	771	1139	1107
910	903	842	1151
944	990	1005	1103
745	822	1048	1013
1000	728	1105	959
1011	894	1082	760
518	920	944	1111
1208	749	608	1016
927	906	1083	893
1043	606	982	976
613	677	998	804
806	846	923	921
837	723	893	1103
763	755	889	952
785	761	797	1112
1078	773	725	808
887	950	1060	974
651	893	1030	1141
908	834	874	1156
773	795	985	1151
853	663	947	1131
848	822	1120	1154
765	769	1004	895
1218	779	788	981
1137	1073	1019	1193
806	995	956	683
837	808	988	1135
688	914	1050	1292
875	825	1026	1057
590	877	850	1171
678	735	834	1151
864	763	799	965
570	938	768	998
624	1037	884	1029
815	902	1114	1081
890	924	977	969
697	650	1067	785
897	768	732	787
919	770	918	989
903	799	793	708
784	688	1065	1127
815	806	986	1150
923	768	962	1194
571	780	913	955
754	725	1034	1012
753	816	1104	1016
886	724	936	933
466	629	953	1076
719	624	761	1061
993	599	912	800
798	832	1089	641
557	946	1177	992
1032	737	1045	1066
933	854	1085	821
484	698	954	1003
743	856	1108	956
828	582	869	1005
1003	730	1075	1127
823	838	1136	1159
661	1083	786	1008
790	684	923	885
564	765	951	1006
865	734	1186	1117
936	869	891	977
836	795	1068	1113
1047	1050	941	1167
769	746	1167	1015
861	853	776	741
777	718	1025	929
512	888	964	996
746	1076	637	1114
1133	1011	836	950
854	922	922	688
892	700	1103	947
773	1143	1123	861
590	742	970	697
684	734	748	828
610	719	847	1029
622	739	1127	1095
1065	956	988	911
747	844	749	746
926	922	753	984
622	926	986	934
679	734	766	851
715	969	1021	979
890	622	1172	1047
623	966	998	942
823	1060	896	1123
964	941	808	1244
964	1045	919	1076
880	829	1204	1176
914	928	915	848
997	1171	1120	1119
877	1105	794	1088
814	760	1248	744
1115	917	961	1039
1012	770	1154	1004
986	618	923	1212
983	931	878	1077
698	803	938	939
1096	1192	982	848
752	756	1214	1025
825	908	1066	1053
982	778	805	1001
516	860	858	818
878	977	652	1196
556	696	919	1093
886	753	957	992
665	633	1136	1045
560	809	1029	1086
595	682	952	1057
1084	858	905	903
820	970	889	1017
796	698	741	996
680	706	920	1075
880	792	1051	791
881	665	994	950
953	790	929	1213
783	972	1011	1127
955	844	666	854
661	918	1154	1067
915	533	1038	1005
871	751	940	968
829	915	886	1159
891	900	854	1048
624	591	1029	1091
633	735	1028	1256
871	889	625	1160
660	813	954	1149
603	841	934	893
922	786	969	869
505	787	1084	810
730	865	1016	1059
826	729	1021	1145
782	692	940	913
1032	610	867	641
775	546	1022	921
816	815	932	1071
594	877	1042	992
658	1051	909	1159
814	559	1027	954
706	803	999	917
760	687	859	1054
809	853	822	1031
679	483	937	963
884	871	1052	992
995	873	954	1070
804	685	1127	1031
752	798	819	944
587	995	878	1012
932	1056	924	862
948	510	880	856
913	702	1028	1069
904	890	1202	965
760	949	1210	1014
740	834	954	1026
613	768	768	1047
766	659	950	1182
823	816	1039	953
708	840	950	905
918	762	1024	857
912	997	1086	1056
706	753	1034	955
768	727	1104	1197
675	873	949	970
754	902	1023	1092
915	879	752	1248
843	582	1109	1085
865	796	690	860
629	821	885	1093
661	819	1071	983
628	812	1093	1078
747	923	875	957
650	721	1001	1126
1076	862	939	1090
1138	693	872	918
833	997	1011	1065
908	806	978	992
853	667	1139	1054
813	961	1029	956
773	678	876	954
695	709	930	1086
1098	830	553	1118
747	730	987	1002
719	855	817	1053
842	875	778	1009
743	829	1098	1027
767	997	883	960
1096	856	930	1108
936	651	936	959
736	942	943	1032
1169	945	789	1082
867	876	1030	633
727	664	1079	1130
842	706	1023	1176
879	681	1135	972
868	856	850	1074
572	926	935	1163
873	915	883	1019
992	732	930	827
656	942	1122	1159
837	770	926	1215
659	773	1087	1109
834	604	787	1028
822	559	898	1089
694	741	1087	936
1009	994	1078	822
1143	767	762	1037
629	855	757	928
637	703	902	1138
877	974	1222	569
960	475	712	1231
732	814	855	1013
807	684	1062	927
598	993	958	792
806	989	946	927
1015	726	886	1017
858	957	1186	872
935	854	705	1210
1018	652	1035	1010
879	778	1056	923
1017	1018	866	724
1009	935	874	1062
1114	594	1068	923
852	884	1014	913
775	884	1094	1039
640	722	1109	752
883	579	894	1071
698	562	887	911
949	750	1166	1240
485	739	1013	984
1072	1016	716	1052
785	885	1055	977
867	729	941	898
769	612	1079	1096
944	627	938	1151
897	689	990	744
693	711	1033	956
1000	841	779	1127
1187	829	822	1028
936	867	911	1027
866	634	761	1092
861	781	726	1012
641	813	855	1100
567	824	721	1111
792	690	883	1160
979	545	980	1179
927	908	938	845
702	953	868	907
687	631	1098	1005
1025	706	792	919
768	752	923	1105
606	822	1125	1099
752	882	1015	943
737	842	1065	919
970	817	923	729
639	824	765	951
705	646	766	929
945	1072	1008	841
896	561	1013	973
793	632	921	1168
813	1010	931	940
836	915	1063	1060
829	922	686	1090
953	774	1084	916
711	847	962	784
763	932	903	1064
646	790	917	1077
658	865	1025	1120
735	732	948	1068
1055	755	879	1054
848	959	728	1144
690	784	640	1163
939	810	1031	1022
664	860	586	1069
980	973	903	946
807	695	963	997
703	800	766	1235
793	671	976	1004
783	776	901	1099
569	856	963	834
712	982	1178	1010
791	958	669	1022
824	773	898	860
824	1025	1172	636
917	1003	1062	1129
828	975	1030	1197
1042	760	873	904
611	956	1048	1156
869	802	1127	1001
1032	932	911	899
900	664	833	965
754	910	940	1069
754	940	1042	1155
676	1012	864	624
1069	780	661	1128
980	849	969	997
700	1045	814	963
852	854	632	1158
980	591	1077	1099
652	930	1117	902
873	711	984	1024
837	811	837	1038
893	966	821	827
725	948	897	1069
896	782	894	1184
896	865	1095	1082
843	542	1097	867
637	519	1107	1060
789	805	967	1020
818	988	1029	887
872	975	970	1018
795	841	936	939
706	1002	1082	830
802	760	964	1061
678	860	992	1142
764	760	957	910
719	821	854	729
805	736	967	1249
1027	624	606	939
729	680	794	1019
901	546	991	1013
751	715	958	1018
970	738	926	855
608	931	851	726
742	1032	996	1097
709	746	960	1213
688	836	724	1112
662	740	917	1142
566	728	1023	938
973	1016	802	943
978	844	978	1198
704	937	939	1104
980	758	1094	1232
1048	725	886	920
1176	852	1012	826
778	746	782	998
1089	1117	1105	1014
883	1138	852	1227
875	870	1141	640
1090	831	1002	1037
834	620	1117	1070
1168	919	762	1109
1171	756	1030	945
844	802	1080	1002
751	1086	1059	975
486	635	848	1020
844	851	949	1099
1033	1102	860	1157
758	871	841	923
1012	974	961	1033
1035	784	871	1030
862	854	938	1100
826	1106	815	1016
971	766	1057	862
661	853	1142	865
841	834	1129	1103
924	714	1131	1077
803	790	1066	1048
1019	781	716	987
991	780	888	976
872	843	1027	1096
751	942	1031	1154
809	776	1019	941
773	726	937	940
886	912	1197	1029
784	751	925	1200
1149	717	969	751
832	1096	1005	1034
674	835	1025	830
1061	976	981	1065
1097	797	1041	1005
459	860	890	912
687	871	957	952
825	898	1049	874
824	880	740	1111
827	906	877	935
766	898	989	1185
876	857	1127	1210
753	842	1039	1103
755	735	1080	921
793	753	1096	1033
739	649	1090	1105
933	714	849	1209
548	635	979	1132
922	941	971	696
690	809	967	738
578	636	784	977
718	622	749	1145
804	889	941	1049
747	717	817	1008
918	797	718	966
659	921	796	918
817	749	884	706
664	826	821	793
745	936	875	1036
823	735	790	992
767	732	785	811
942	732	1048	980
853	856	710	1057
689	694	978	1161
790	646	859	1106
886	690	893	929
1028	704	1158	1103
532	836	1111	1089
845	695	1068	1018
812	740	938	1120
1101	781	943	901
866	800	1008	1055
1026	787	893	921
1037	747	934	928
986	949	823	671
768	747	602	843
900	749	760	1212
701	964	1028	887
614	858	801	1052
674	771	1185	1096
870	868	1037	1193
773	631	997	822
787	831	761	1003
683	883	1073	1013
816	697	1081	988
578	635	874	1058
910	802	957	879
883	896	885	958
997	671	1066	1084
631	720	978	1158
666	929	1020	1168
461	860	938	1035
612	633	872	963
875	639	990	1111
821	856	867	1001
588	844	899	1032
795	844	830	1020
799	823	884	953
673	723	1029	922
761	880	927	930
687	590	936	1017
813	897	1038	1072
818	664	1045	996
711	722	1171	911
892	779	891	1194
847	916	996	1032
954	849	824	854
987	821	1139	942
960	707	833	868
596	895	1018	1050
833	822	880	1050
900	861	847	931
643	800	672	976
646	832	966	1139
969	844	986	1178
859	800	692	1105
916	896	899	1056
793	839	1174	1206
748	826	689	603
873	945	924	1153
715	1161	863	1109
755	939	1110	1094
637	1019	1071	968
1089	729	926	880
820	1010	612	1172
557	1185	1049	922
1042	1075	904	1241
927	936	1021	1012
914	865	835	1128
1007	615	1022	1145
1049	721	1283	1001
869	802	636	833
791	993	1023	944
752	831	902	1047
912	911	691	927
775	1005	1033	833
826	838	1193	1001
835	684	1120	974
661	651	990	1143
992	973	1004	804
829	830	1000	1044
772	808	1017	928
1017	862	862	1134
806	843	928	751
631	1126	944	965
748	528	848	1205
645	698	1111	888
930	573	852	876
884	615	906	905
872	713	833	1151
865	686	506	882
597	674	773	1083
859	662	1091	1057
589	654	896	1085
815	886	811	1095
1019	695	984	1034
830	930	1057	1041
937	533	885	922
938	846	595	1044
733	714	1016	1064
592	934	1027	985
653	787	1023	956
680	1066	853	920
1017	689	1022	814
774	682	955	1115
751	888	948	1098
866	490	786	733
614	663	814	826
775	839	783	969
579	777	841	1093
667	744	991	1079
775	899	761	1062
613	612	797	1079
639	867	832	699
794	966	752	1008
674	723	873	1087
698	797	970	1069
778	789	994	695
741	825	897	1020
803	850	1149	1112
784	877	959	984
798	774	873	995
829	1116	1021	897
529	922	937	931
850	655	1071	904
921	673	957	1065
881	841	1055	1108
916	903	1021	1011
593	875	1047	806
981	779	1018	946
1030	818	897	793
519	944	739	1004
586	703	940	1171
665	576	1108	1066
859	684	959	1115
959	585	884	1076
637	1065	938	1089
898	705	1037	1115
1228	760	1018	880
894	780	1067	1107
731	596	1123	1042
941	1060	849	1131
835	887	942	1148
924	734	1011	971
805	789	956	1039
869	757	905	1092
1151	573	801	935
913	658	1026	1028
670	918	786	1072
611	805	659	959
800	611	995	1027
890	668	1144	1105
881	845	1058	1130
870	1051	1062	1044
707	669	900	925
975	871	728	956
887	422	1074	997
864	609	877	922
547	1089	839	1022
844	591	928	1063
797	771	874	978
862	711	889	1184
848	911	690	794
643	743	1182	946
1069	677	917	1158
897	873	882	1063
639	741	845	1064
762	1076	599	940
730	501	972	778
679	802	986	993
861	549	936	1042
708	922	912	1212
624	567	805	983
625	912	713	1075
674	904	1065	1134
768	960	772	751
794	804	752	1090
905	764	939	755
1142	519	935	675
786	887	996	1218
875	824	1033	1181
869	509	935	1001
688	582	876	1156
587	790	1016	958
918	805	958	1143
725	564	1068	683
917	866	1076	980
1054	1097	890	1034
971	554	1101	958
872	1003	861	1123
513	898	865	1150
790	757	882	1217
933	1003	934	758
690	1040	885	1028
974	504	625	979
692	835	987	1058
996	928	963	778
1181	792	1031	1048
811	929	1071	1080
860	644	927	750
854	741	811	1011
776	639	843	1094
580	857	999	919
706	611	949	1011
726	607	1085	1134
710	925	879	1204
651	1053	739	1022
622	812	891	1075
877	925	990	1125
740	831	1073	930
947	1090	690	1136
827	774	933	1147
753	874	791	1192
682	893	937	891
959	813	1133	826
876	698	986	1128
803	988	1067	976
887	480	1082	964
784	734	839	780
549	668	1008	993
897	937	1017	998
677	689	966	1130
798	776	842	1160
752	793	871	1130
764	736	979	1100
910	657	854	770
904	963	760	826
826	927	1070	1004
752	709	869	986
828	770	854	991
867	858	1055	813
811	763	1050	838
775	979	866	1075
687	911	933	952
916	671	898	783
772	804	965	921
744	884	979	938
690	916	984	1025
755	1029	1088	859
1090	792	945	1120
693	883	996	1083
865	611	984	998
1102	651	911	621
890	702	742	941
768	736	875	1036
883	848	942	1064
948	901	1103	858
904	852	836	1055
1004	739	987	1031
851	829	1086	1202
998	755	839	884
793	937	679	1021
770	789	835	1185
880	751	938	880
955	792	1074	908
527	818	968	772
736	828	839	1176
852	815	938	1010
1041	826	736	847
625	685	1090	726
610	711	828	998
785	822	1062	1131
784	901	796	1035
1012	482	837	1014
833	648	842	1015
1011	917	963	1052
497	832	915	1059
965	678	886	1097
873	992	560	946
815	923	676	1105
822	823	1127	1174
1065	997	830	1085
574	738	732	952
763	1032	1039	708
971	759	613	666
818	877	989	940
620	717	1074	1189
836	815	880	1067
822	658	1036	900
584	779	858	982
808	632	1102	992
807	743	930	1115
873	670	698	959
782	621	883	923
858	574	1029	1016
931	714	927	1062
790	773	760	1116
903	813	1036	965
791	908	1077	806
918	693	928	1136
1207	992	1021	980
733	694	779	1031
582	928	854	922
657	908	885	1097
936	626	1032	894
745	557	1087	888
555	774	817	1027
719	929	974	1137
894	774	904	790
946	650	996	1177
691	736	875	1206
909	734	1038	1043
778	674	941	984
735	1024	882	1067
570	789	917	1139
662	543	1050	886
833	867	1067	844
996	861	1001	1112
1124	927	976	833
821	873	902	1176
1028	1080	1045	915
800	649	1030	1159
772	777	976	832
1039	664	1045	835
1085	911	955	665
890	938	959	1160
913	899	911	1022
837	936	948	1057
1090	922	1154	824
925	895	1147	924
696	814	1130	1105
862	871	947	1064
983	1026	843	1184
724	701	1031	753
800	685	1009	894
1007	930	1107	1157
905	949	1161	991
867	1050	1111	1034
836	809	1020	901
730	966	1037	1037
1004	914	683	1133
788	723	1023	1094
694	601	1197	1142
592	895	1166	1040
706	628	955	869
768	747	1001	912
835	890	976	1018
936	933	1051	1128
1052	855	702	740
912	960	908	1062
699	747	836	1089
856	920	999	787
763	800	1080	1084
930	828	1049	1034
719	872	1060	998
813	846	942	1021
949	794	905	1043
881	994	728	1008
786	958	812	1141
738	963	1069	1130
672	784	1062	863
919	864	934	1159
820	928	1048	951
750	666	991	1112
856	772	767	960
817	928	859	1017
965	646	948	1186
1020	1044	931	1121
1057	833	835	1155
787	950	787	1192
711	977	1133	747
941	705	1040	997
1181	817	955	1076
739	743	1022	1000
546	893	831	770
521	928	1146	1248
866	1135	1022	1158
771	770	569	1110
591	866	918	1237
853	874	1042	1035
1061	862	1017	969
973	751	855	1038
762	633	896	909
813	977	686	914
937	939	781	994
874	766	639	769
815	823	1082	991
882	885	842	1014
916	727	958	843
789	914	1004	1111
502	881	867	992
698	653	1054	1159
909	739	981	1151
638	723	974	979
613	592	839	872
869	735	874	1110
940	547	984	915
590	926	871	881
745	959	1003	1098
852	838	904	993
802	1117	894	1202
795	708	702	1107
847	877	997	924
1012	913	953	938
794	836	687	886
591	725	1147	1134
906	855	1062	1023
557	741	839	1091
677	714	942	1216
743	970	936	934
913	665	1154	868
709	734	1058	1096
1156	648	707	776
839	801	964	1119
785	880	955	1158
870	947	1107	767
768	657	1027	1033
877	821	816	1060
692	970	777	1058
913	966	896	946
804	700	1042	777
820	701	1050	844
680	641	921	977
908	1025	769	582
950	808	910	1167
592	738	1059	1256
843	965	1091	1027
775	652	833	974
1007	1039	766	1183
765	899	643	907
679	785	796	1034
603	683	1043	1060
910	637	807	1109
861	908	631	1113
797	747	839	1117
792	696	978	1080
840	941	1071	1103
950	707	640	1123
795	852	1226	913
797	838	978	1097
784	763	988	962
723	925	1075	1131
877	1022	1060	1259
693	934	1172	866
898	962	677	1284
858	812	982	922
813	780	1032	994
1087	984	1132	992
772	992	1165	1111
1068	971	829	1168
925	667	1023	1073
825	1145	1005	907
1041	790	1044	1027
710	951	918	892
729	801	1063	1167
985	913	1011	1131
784	779	737	1118
760	898	712	1051
914	756	1039	1133
887	851	1088	1001
908	769	762	1030
753	812	941	1159
659	718	973	916
856	768	1087	720
853	689	999	1123
704	863	1034	1100
907	1055	880	971
912	676	714	1092
927	806	1081	887
1078	1017	998	1111
817	1052	893	1000
992	926	1061	1055
964	752	867	935
881	884	1073	961
879	637	788	1108
760	782	1020	1122
940	887	917	908
719	505	971	1186
961	827	780	995
896	848	668	1090
788	797	749	704
919	943	1039	976
945	1054	854	880
652	771	966	1025
980	733	826	756
910	846	931	811
948	663	931	926
675	723	939	1063
986	1045	886	979
769	826	826	972
768	608	1001	1163
714	834	922	874
726	890	768	1060
681	648	1060	1127
899	904	1068	1185
670	619	899	1154
793	888	936	903
562	948	1138	985
1023	969	901	971
813	868	866	1053
834	734	664	930
781	964	973	1030
746	950	879	933
652	860	1036	904
864	666	1032	1022
541	853	921	1220
874	843	802	1070
600	632	872	1085
711	599	825	982
746	647	957	1152
1029	718	938	1215
817	960	983	1029
591	557	1136	1034
1019	742	961	974
776	1029	578	948
745	951	847	906
1058	838	786	802
640	555	1077	1055
771	892	1044	1139
903	605	806	1215
694	613	866	1132
832	812	944	979
637	613	932	947
745	642	1113	812
1065	777	831	1000
944	819	956	1048
880	661	867	838
913	778	1060	1023
756	962	1027	1092
844	904	747	1152
750	898	966	1196
842	796	959	1136
976	893	849	1043
877	712	989	994
939	998	949	1035
727	774	957	1216
906	983	1066	919
536	990	1058	895
913	857	1005	1033
753	759	912	1177
918	724	802	1021
646	903	1046	1160
964	785	1010	915
741	848	1018	846
742	1081	1012	1178
869	1037	957	1162
820	663	1056	1081
791	763	1058	1127
905	936	1096	978
803	1033	1079	850
773	866	1092	1129
862	793	1073	1015
940	790	904	1044
667	963	1044	1187
975	787	1184	1040
903	706	1020	992
821	918	1015	974
543	838	970	886
1032	858	880	1167
742	786	801	720
849	906	909	1137
699	840	1086	907
733	668	1205	1211
931	1018	998	884
942	1023	943	982
906	1120	988	1174
496	1107	1040	1091
1040	939	782	880
709	944	1204	1063
964	947	871	1222
967	941	1152	872
754	916	1036	797
1183	860	1087	1024
821	753	1062	1095
766	1049	1109	982
1042	735	1016	1063
691	804	837	757
977	818	733	823
1074	757	1045	836
784	961	786	871
821	951	686	992
715	829	827	1012
616	745	874	913
510	790	879	1046
638	488	1168	1141
568	846	841	1225
741	619	989	1102
803	598	941	961
722	692	698	1097
503	727	719	1170
888	838	838	1222
693	744	869	1076
819	771	1027	1005
695	818	1027	983
887	575	995	971
831	723	1009	879
765	641	770	629
723	923	966	860
716	889	960	840
634	829	899	864
716	944	1026	1181
646	655	1134	1142
846	749	934	1072
933	590	1114	1027
1086	751	1072	917
712	890	743	1003
791	1058	664	898
730	985	961	758
933	820	1050	1200
874	736	1075	1129
804	803	1041	1043
703	920	878	1126
942	875	465	1089
752	827	1015	1012
728	588	931	1132
838	794	1055	1183
864	909	1019	1028
931	894	895	1074
632	705	1044	1093
653	734	933	1048
1084	900	835	992
826	1152	757	962
911	803	901	959
640	1013	942	1105
634	878	968	987
691	810	929	811
730	667	1028	1192
935	1010	1129	1011
951	919	849	1133
792	884	966	881
1191	892	953	994
739	671	1006	1277
788	814	902	1114
739	866	958	998
911	955	769	1140
948	844	835	1068
1161	855	715	1187
618	734	880	987
923	876	984	867
824	1098	952	1065
970	927	1041	863
872	887	1006	1131
868	771	938	1011
818	600	910	1119
911	748	659	954
768	1042	986	1181
761	1008	1109	520
798	539	1072	907
885	630	1133	867
558	722	1215	1104
683	865	709	873
546	805	878	865
825	586	800	933
745	570	898	1001
799	912	1059	1113
912	752	927	1122
901	818	879	978
778	1022	842	1172
778	870	1139	843
732	593	922	1044
821	602	739	966
848	981	832	1023
771	695	797	815
867	683	1063	1090
538	628	1004	1229
643	638	1215	1029
752	731	918	1173
838	768	902	1036
881	591	755	896
749	829	1199	962
811	733	865	1127
839	1013	865	1153
854	835	1111	1109
612	730	1020	954
626	954	782	950
854	798	1037	1028
881	933	989	813
742	624	1011	1027
759	758	1120	1093
845	882	879	1062
720	693	815	1086
672	836	760	1231
546	918	1120	954
848	770	1102	1170
992	979	668	1061
582	828	1025	1018
873	1114	1037	1166
626	835	1272	792
683	1062	901	1097
568	844	1115	1033
967	742	739	1214
611	751	851	972
718	1113	1047	1046
926	1063	926	793
504	974	1101	892
866	855	1016	1158
932	1016	1051	1014
868	626	1028	947
1078	798	1120	1040
1065	1095	1074	1029
903	752	885	911
855	774	959	998
812	690	769	1035
931	659	946	971
788	810	589	898
785	748	1080	1087
846	756	1106	1010
1008	830	947	1056
847	715	992	1136
650	780	895	1042
757	870	733	971
762	939	832	1024
822	626	1037	880
762	636	815	951
464	829	1056	909
647	709	1019	1102
1060	865	887	1056
1010	763	1029	1122
767	677	1165	1174
755	882	946	1113
915	1069	895	899
1025	919	783	879
788	837	1127	1004
611	1070	1065	1027
828	878	874	1043
698	707	962	1098
799	843	589	1226
1013	707	905	1184
761	862	1198	904
886	849	923	960
763	822	860	875
912	863	1104	733
935	822	943	925
970	1108	1106	956
760	538	928	1014
919	958	843	1184
697	753	973	1140
971	955	745	1082
717	839	847	1016
577	892	807	950
678	498	768	1012
895	647	998	1221
798	842	853	990
636	716	816	1050
839	710	1104	842
781	805	863	734
781	893	1106	1066
753	703	943	978
1015	954	923	970
867	782	1138	940
1002	840	1135	987
808	709	889	1069
780	749	997	993
1045	880	995	804
750	635	907	1279
848	751	1151	1037
724	825	866	1128
753	889	1089	1178
962	873	919	852
525	874	1055	917
723	958	822	1057
1060	907	993	1088
989	709	862	1062
610	755	865	942
883	676	789	977
803	941	958	909
904	838	954	1029
926	526	945	856
857	931	941	1159
702	1020	935	1040
755	709	974	852
701	842	942	1009
1047	859	904	908
996	665	837	1081
820	696	991	1035
651	732	896	1166
752	707	708	923
823	832	780	1052
888	713	1096	837
887	647	967	869
778	627	961	827
764	838	870	1023
862	911	907	866
832	735	655	959
931	782	681	1057
570	731	1008	866
854	864	920	1016
631	848	933	1037
890	645	507	848
812	725	807	1060
791	843	983	1035
809	713	1121	1023
933	699	1101	989
724	720	1003	964
607	844	1131	1119
822	707	808	1066
965	679	816	1038
884	852	636	1046
733	738	1025	1108
877	561	919	799
775	739	883	984
604	737	998	1025
631	672	1063	926
858	538	1115	959
1031	492	819	902
811	878	899	973
770	728	713	1257
842	768	869	863
606	1022	982	1051
861	807	687	918
637	1021	1014	875
586	760	928	1071
864	587	1183	761
708	913	890	1155
907	569	1067	1033
1251	970	1014	882
848	820	1113	1145
1140	930	944	1137
769	928	752	996
1133	739	958	1009
1052	931	1018	931
888	757	1032	873
666	741	938	987
656	1010	1143	931
961	859	1070	900
792	752	731	851
629	752	885	954
702	492	816	1178
943	842	697	1035
1025	712	1006	907
873	982	1111	1103
889	825	999	983
862	964	913	1039
732	1044	751	1149
694	941	931	910
939	905	970	1068
898	1036	1022	888
562	894	967	1119
818	1001	1068	1062
898	1008	907	983
892	774	1021	954
766	1096	1120	896
843	999	1059	1134
759	944	980	911
1142	838	973	734
913	665	958	886
625	801	1053	1029
712	755	975	1142
757	728	962	1079
780	708	804	1061
949	851	1027	968
851	852	1168	1134
936	889	917	947
819	923	950	1045
734	893	775	932
745	796	953	1035
864	926	896	944
986	741	989	1130
790	968	889	1070
799	1016	879	1182
1043	675	958	1062
764	717	980	817
896	987	1021	902
951	679	755	900
737	787	1007	1057
1090	868	905	1103
856	906	821	693
823	847	997	1149
899	500	829	901
795	881	1144	706
935	735	1055	1028
676	962	977	1163
892	636	968	1133
789	791	903	966
767	702	1018	1069
532	839	1069	1117
706	924	722	975
987	871	1001	1105
725	691	798	1013
887	555	986	877
919	1008	754	951
830	775	1021	881
673	893	989	1181
793	833	959	1055
711	792	1019	832
929	928	786	928
805	753	870	719
615	782	961	914
728	874	898	921
815	792	671	1019
684	682	961	999
932	782	1083	901
969	760	856	978
975	581	896	1147
960	613	795	1019
825	797	819	988
857	851	836	1000
747	814	815	1028
783	793	967	1170
720	648	883	1073
722	963	1011	1089
604	774	1010	1019
918	778	923	823
715	1039	1002	1244
504	859	988	1025
809	808	939	1043
739	710	1097	946
877	895	1047	1145
1019	718	834	1009
974	684	976	965
847	907	914	1110
824	996	914	1099
624	857	1087	882
684	470	1012	1035
720	667	572	955
940	886	845	819
1096	649	968	950
636	1079	1005	1171
541	750	995	979
449	781	613	1059
919	880	966	1125
847	825	852	960
338	835	903	695
737	784	920	894
917	953	1097	814
1010	745	980	959
959	796	965	1014
829	778	956	1138
801	788	817	1074
767	576	907	1144
757	664	979	977
785	685	1152	1115
1071	716	1089	1120
724	894	1218	861
1057	656	898	1041
1034	701	1223	912
925	923	723	1282
678	1056	1087	852
1098	869	924	1111
792	853	899	969
1096	748	888	974
1134	753	977	1181
701	728	938	968
609	1091	957	1278
1063	848	976	950
1042	725	690	587
941	995	990	823
955	863	1033	983
1045	995	844	963
736	737	808	1101
804	945	1014	822
834	818	1042	772
732	961	850	795
1084	795	956	1142
710	684	781	1055
1043	720	860	1046
857	740	976	1065
830	892	916	948
845	733	900	1058
694	810	1038	988
809	927	984	1016
896	735	943	1084
766	651	944	982
927	587	1122	1025
887	819	715	960
787	856	649	1043
698	1030	763	1135
618	849	997	925
591	1062	989	919
893	806	920	861
935	654	1045	1070
800	761	947	1153
937	939	850	669
724	729	1066	707
921	612	892	985
919	996	953	1095
744	939	908	1028
506	871	985	981
951	619	768	1146
762	797	860	980
852	770	974	957
774	869	905	1185
948	969	987	880
834	732	872	856
920	1078	982	905
827	785	750	730
886	708	890	845
727	905	862	856
723	902	979	900
907	884	807	1041
827	818	1022	1057
682	834	1071	1013
730	710	985	1056
805	907	741	922
742	427	775	1132
662	801	991	1081
761	602	894	1069
788	705	920	980
760	522	808	934
793	733	995	1058
883	951	986	1118
674	654	1021	999
677	1042	662	948
690	730	752	1112
1039	794	838	1028
765	681	1208	1160
894	703	1010	994
934	638	676	1041
880	741	1003	1059
770	520	1101	954
682	458	680	975
660	789	1023	966
767	745	790	969
649	869	800	980
496	711	786	1048
672	669	991	1139
651	812	960	972
736	815	935	889
455	911	967	974
610	816	617	1166
965	904	999	898
613	893	1060	1174
610	877	1047	1002
1035	714	850	936
702	852	887	983
672	619	840	913
602	765	571	1075
803	905	873	877
1030	828	770	833
840	648	788	814
597	874	971	1074
935	840	1171	1147
870	777	1034	884
713	756	886	1048
953	651	844	1070
572	754	1047	945
829	767	886	984
916	780	837	1068
795	750	855	866
792	840	906	928
1108	772	972	891
735	808	758	1155
822	789	950	1138
840	824	851	953
1112	846	851	943
742	889	1121	812
727	990	828	1034
717	809	1034	1156
936	834	760	954
696	626	654	964
662	806	825	1034
666	776	1091	1123
1063	486	1025	1197
474	852	1027	1071
854	770	863	1225
723	994	787	858
934	1132	1211	896
841	1022	803	1165
684	783	1012	1048
734	902	1008	829
893	757	1096	957
918	987	691	1111
1040	1043	963	1056
921	1044	1156	1174
745	944	643	1053
1119	1071	1035	952
965	966	874	1011
1065	873	1277	984
853	780	935	1237
919	795	810	963
751	858	1000	1070
893	911	1063	1158
851	939	985	872
654	902	866	1039
985	972	1044	1072
632	995	1014	941
840	704	823	959
870	861	1223	943
782	801	1030	866
736	876	899	997
780	836	910	960
958	987	1062	850
643	724	956	818
841	788	907	1091
1055	566	990	915
927	827	911	1035
855	687	817	877
967	768	1047	941
727	827	1026	1013
748	656	937	1001
780	691	949	879
808	877	1147	1011
1061	847	774	478
769	864	1115	1084
589	773	1074	1033
709	861	832	797
815	734	1043	1032
931	964	1065	1199
600	630	1048	1062
826	878	790	1059
838	604	897	1091
743	819	773	840
712	632	985	1050
662	968	1057	1072
872	892	1143	925
610	899	1014	915
774	592	806	1031
626	769	985	1062
1052	657	1008	1016
702	657	805	951
639	781	1188	1085
811	678	845	826
768	813	837	764
994	608	938	1212
760	701	962	956
705	761	1139	765
898	754	675	805
865	943	880	955
872	866	791	1121
789	928	929	1179
755	1040	1139	1070
813	605	1100	906
1105	470	1111	723
860	419	998	1118
1074	757	1061	1078
700	750	836	1012
845	921	1059	752
850	1020	1004	878
614	721	896	868
957	682	707	1059
1042	729	985	1003
647	962	1111	954
860	949	836	1180
840	607	1031	731
813	928	1065	916
822	672	924	795
830	721	1110	1144
532	886	1114	1024
614	727	815	967
784	908	927	1027
872	632	1000	834
680	978	781	685
833	796	883	1057
793	955	1016	912
844	642	908	493
570	701	939	1069
655	699	1009	1028
634	819	1035	874
821	485	964	957
765	518	1113	1194
525	947	795	1034
658	778	834	869
896	727	826	857
896	747	800	862
735	589	1008	762
761	1014	831	1083
915	625	1040	1048
803	814	967	989
749	767	1027	909
748	808	1079	1119
900	920	890	1020
741	654	934	953
697	977	1107	966
953	790	1151	911
1052	782	779	1043
914	643	961	928
825	1023	1029	819
800	964	1000	775
947	707	1011	970
848	657	948	995
533	657	721	1082
882	862	1103	1083
1004	751	994	1124
836	895	968	1133
742	721	847	928
754	764	1181	880
840	499	653	1147
650	984	681	916
674	603	982	1163
700	762	1027	893
1170	1087	758	1103
983	975	1025	1059
973	726	1157	1059
840	889	949	1089
907	989	1114	1164
925	770	814	1209
986	1107	1186	1070
901	824	766	1158
937	831	733	874
941	769	982	950
1028	751	882	1054
721	1074	1077	1027
1088	804	1067	1070
859	487	1000	1006
1070	573	782	1036
834	899	1047	1046
889	990	972	925
1023	672	992	920
843	813	1063	969
1014	896	970	862
772	1082	943	923
783	690	1005	1013
833	802	1078	1101
704	789	979	897
880	801	764	1131
870	785	933	1221
756	1018	938	1109
871	873	1002	977
877	802	1049	1149
891	838	1097	963
778	845	1028	975
790	1070	922	1049
1072	691	911	1059
663	942	763	984
992	1107	625	1157
691	930	851	985
721	821	881	778
805	823	916	960
488	656	1053	936
792	885	1103	1012
1101	1003	596	839
579	773	865	1122
775	555	829	906
772	745	836	860
709	923	895	976
616	726	1166	1161
851	627	971	1082
851	780	825	989
845	830	939	713
674	976	963	979
752	842	845	914
642	834	753	967
767	896	1023	1133
941	869	814	686
613	778	951	711
784	594	1003	1003
991	984	605	900
739	980	694	1011
836	703	953	1170
648	981	959	679
809	767	820	578
732	862	902	1051
660	688	1121	1011
744	959	1140	978
891	701	831	1068
691	830	1181	957
559	993	1048	954
828	711	797	1045
891	1003	860	737
822	473	1033	1119
763	600	1098	930
509	741	1084	838
729	622	853	940
831	976	799	1029
581	662	889	1035
996	951	948	1217
887	841	1004	972
853	658	904	963
855	735	908	1081
819	716	856	1203
814	816	1140	548
787	675	1074	1060
566	938	1163	904
1008	759	721	1168
844	965	1010	1137
765	826	1071	1115
937	864	1124	1130
1116	932	946	788
906	940	946	1173
890	720	1009	926
797	725	1027	1020
731	895	1055	1015
760	942	840	1031
863	876	762	812
666	816	933	1006
922	902	889	1119
983	677	818	1035
858	769	1018	991
983	757	863	964
917	603	841	820
861	922	1003	1180
797	877	816	1053
956	1057	1001	1092
899	709	891	1058
829	941	903	711
831	809	839	949
635	971	994	1063
798	755	1059	980
920	777	1010	1120
1076	707	938	966
755	702	1080	1068
776	946	1048	993
1056	625	837	962
838	799	997	1209
806	885	1059	913
767	694	1019	835
789	879	902	766
810	706	908	983
625	724	883	1142
881	1003	936	1032
1053	1085	1148	814
911	870	1158	1062
867	824	938	1031
943	565	975	1131
1062	1078	799	1110
939	720	1268	1090
850	711	1071	1216
783	884	1054	880
947	947	1027	1055
701	787	760	1025
842	855	960	1044
892	839	942	901
588	907	1088	921
1119	941	958	929
831	856	947	1050
937	787	900	919
1215	894	839	932
755	605	965	1148
771	1032	805	1116
949	988	1000	1102
776	843	1059	1010
542	824	1112	1188
739	1056	1091	1011
941	912	799	1037
1068	626	910	675
780	901	1024	1094
661	529	1001	1055
834	823	910	1068
639	852	695	1212
833	830	974	1027
705	877	1104	927
569	889	1102	1137
1072	800	918	714
1112	829	839	1074
603	883	1108	1044
628	989	1091	781
781	769	1174	933
589	625	966	1073
713	968	943	1109
835	959	921	1069
932	513	919	833
574	774	934	827
726	858	579	700
886	1069	782	759
918	772	955	1084
760	866	956	1018
536	425	1033	775
815	620	890	931
808	824	758	1057
409	817	1126	1079
718	642	999	1126
794	790	637	907
849	856	655	960
824	796	1090	1022
942	809	1113	965
684	809	1023	1074
865	718	759	835
764	823	804	1107
551	879	1024	993
572	693	999	981
813	485	836	847
841	540	865	972
741	647	933	1207
792	622	1112	1051
1033	595	995	829
688	959	1047	851
797	1014	1058	1081
816	809	1109	1214
748	678	980	1186
757	907	861	688
630	1051	948	835
784	640	974	1094
1080	905	877	880
758	766	973	758
584	847	992	1048
671	871	939	1087
670	665	1011	1095
851	953	885	1044
743	1038	1003	780
813	717	928	1079
918	754	786	948
753	672	1120	891
865	771	1231	981
626	831	1047	1079
1030	947	882	1068
793	969	885	988
653	955	1037	964
845	713	1040	834
1102	1104	704	1046
577	839	990	1036
673	623	962	1088
674	735	932	871
1002	735	1016	940
724	677	727	919
850	678	894	1076
890	754	917	869
925	787	760	844
862	780	1100	1071
710	758	825	869
960	826	848	892
667	832	857	854
744	747	935	1024
980	828	1027	941
818	804	856	953
692	787	974	1151
865	714	917	937
891	869	1012	772
803	673	770	1247
752	879	922	1134
607	734	972	940
826	860	964	740
896	781	994	1097
991	904	734	782
852	1053	940	899
774	770	860	1217
859	806	885	1042
989	732	773	1227
877	905	652	1024
920	691	986	959
912	1002	829	960
1084	948	924	953
969	949	893	1179
947	972	1037	837
794	878	990	1006
809	673	1196	930
792	843	995	1091
689	1102	842	805
744	686	1029	1206
1063	1050	1038	1159
1090	732	1233	1076
671	949	961	1117
982	949	963	738
880	945	966	1178
1049	1064	1066	939
1116	1051	967	1105
916	785	1166	1089
1022	780	742	926
755	897	768	1033
702	701	873	817
903	808	1047	1002
822	783	1072	991
908	942	1222	898
745	846	775	1112
842	890	1025	905
942	702	743	1081
931	531	918	997
797	770	923	1010
987	1151	922	1002
848	742	1019	917
1109	922	916	887
833	775	1095	1013
657	804	1118	1010
[truncated: 480 more rows]
