# Supplementary material for: The BAARA (Biological AutomAted RAdiotracking) System: A New Approach in Ecological Field Studies
Source: PLoS One. 2015 Feb 25;10(2):e0116785. doi: 10.1371/journal.pone.0116785 (PMC4340905; doi:10.1371/journal.pone.0116785)
Supplement: S3 Data — (XLS) [file pone.0116785.s003.xls]

## Sheet: field
#ID,Day,Mon,Hr,Min,Win,xx,xx,xx,s/n,dist,brg_comp,brg_real,dbrg
629,21,8,20,48,61292,24,191,88,1273,260,200,184,16
670,21,8,20,52,61308,24,183,81,1115,260,192,184,8
734,21,8,20,59,61346,51,339,73,947,70,348,331,17
735,21,8,21,0,61350,24,354,84,1356,189,363,16,-13
747,21,8,21,3,61365,42,54,73,863,1031,63,75,-12
759,21,8,21,4,61368,45,54,57,355,1239,63,74,-11
763,21,8,21,4,61369,46,51,62,424,1350,60,73,-13
767,21,8,21,4,61370,47,62,58,383,1444,71,71,0
771,21,8,21,5,61371,48,53,67,622,1559,62,72,-10
775,21,8,21,5,61372,49,52,67,643,1656,61,74,-13
779,21,8,21,5,61373,50,52,74,904,1701,61,74,-13
791,21,8,21,6,61376,53,55,75,987,2028,64,75,-11
795,21,8,21,6,61377,54,54,75,934,2124,63,74,-11
799,21,8,21,7,61381,24,53,69,713,2464,62,74,-12
803,21,8,21,9,61394,40,55,54,306,3155,64,69,-5
807,21,8,21,9,61395,41,55,56,329,3141,64,69,-5
811,21,8,21,10,61396,42,45,50,235,3034,54,67,-13
815,21,8,21,10,61397,43,50,54,277,2963,59,65,-6
819,21,8,21,10,61398,44,53,59,407,2818,62,64,-2
823,21,8,21,10,61399,45,57,61,474,2694,66,62,4
827,21,8,21,10,61400,46,53,60,443,2571,62,60,2
831,21,8,21,11,61401,47,56,56,316,2443,65,57,8
835,21,8,21,11,61402,48,47,62,477,2370,56,54,2
839,21,8,21,11,61403,49,45,73,828,2362,54,54,0
843,21,8,21,11,61404,50,51,74,846,2358,60,54,6
847,21,8,21,11,61405,51,44,74,834,2294,53,50,3
851,21,8,21,12,61406,52,43,72,710,2279,52,46,6
855,21,8,21,12,61407,53,43,66,550,2295,52,41,11
859,21,8,21,12,61408,54,44,70,682,2236,53,36,17
863,21,8,21,13,61412,24,23,51,208,2096,32,29,3
868,21,8,21,16,61425,40,333,47,134,1907,342,346,-4
871,21,8,21,16,61426,41,319,50,216,2055,328,345,-17
880,21,8,21,16,61428,43,333,51,226,2214,342,341,1
883,21,8,21,16,61429,44,337,54,319,2302,346,340,6
887,21,8,21,17,61430,45,335,51,200,2394,344,340,4
891,21,8,21,17,61431,46,334,57,334,2460,343,338,5
895,21,8,21,17,61432,47,323,62,507,2436,332,335,-3
899,21,8,21,17,61433,48,328,68,707,2348,337,333,4
903,21,8,21,17,61434,49,318,76,1034,2310,327,331,-4
907,21,8,21,18,61435,50,327,80,1126,2373,336,326,10
911,21,8,21,18,61436,51,319,76,1015,2409,328,323,5
915,21,8,21,18,61437,52,319,76,974,2441,328,317,11
919,21,8,21,18,61438,53,314,74,965,2579,323,315,8
923,21,8,21,18,61439,54,314,77,1034,2544,323,312,11
927,21,8,21,19,61443,24,302,59,400,2290,311,301,10
932,21,8,21,22,61456,40,272,73,944,2420,281,276,5
935,21,8,21,22,61457,41,268,69,822,2526,277,276,1
939,21,8,21,22,61458,42,261,72,959,2641,270,276,-6
944,21,8,21,22,61459,43,268,73,986,2771,277,276,1
947,21,8,21,23,61460,44,266,70,854,2893,275,276,-1
951,21,8,21,23,61461,45,264,65,615,3040,273,276,-3
956,21,8,21,23,61462,46,258,73,929,3159,267,276,-9
959,21,8,21,23,61463,47,254,65,665,3224,263,276,-13
963,21,8,21,24,61464,48,262,63,544,3298,271,276,-5
967,21,8,21,24,61465,49,258,71,893,3373,267,275,-8
971,21,8,21,24,61466,50,269,65,649,3458,278,276,2
975,21,8,21,24,61467,51,260,58,437,3546,269,276,-7
979,21,8,21,24,61468,52,259,66,692,3616,268,275,-7
983,21,8,21,25,61469,53,263,55,344,3680,272,275,-3
987,21,8,21,25,61470,54,277,65,689,3798,286,275,11
991,21,8,21,26,61474,24,270,65,600,4124,279,274,5
995,21,8,21,28,61487,40,267,67,746,4651,276,279,-3
1000,21,8,21,28,61488,41,266,75,1017,4694,275,278,-3
1003,21,8,21,29,61489,42,269,72,921,4699,278,278,0
1007,21,8,21,29,61490,43,267,73,968,4696,276,277,-1
1011,21,8,21,29,61491,44,271,66,716,4703,280,277,3
1015,21,8,21,29,61492,45,270,69,844,4703,279,277,2
1019,21,8,21,29,61493,46,263,72,894,4709,272,277,-5
1023,21,8,21,30,61494,47,261,73,946,4756,270,277,-7
1027,21,8,21,30,61495,48,267,70,830,4775,276,277,-1
1031,21,8,21,30,61496,49,269,68,749,4780,278,277,1
1035,21,8,21,30,61497,50,267,70,833,4780,276,277,-1
1039,21,8,21,30,61498,51,268,71,880,4780,277,277,0
1043,21,8,21,31,61499,52,266,71,881,4780,275,277,-2
1047,21,8,21,31,61500,53,264,70,900,4780,273,277,-4
1051,21,8,21,31,61501,54,268,70,883,4780,277,277,0
1055,21,8,21,32,61505,24,267,72,895,4780,276,277,-1
1059,21,8,21,35,61518,40,271,71,893,4780,280,277,3
1064,21,8,21,35,61519,41,267,71,891,4780,276,277,-1
1067,21,8,21,35,61520,42,269,72,907,4780,278,277,1
1071,21,8,21,35,61521,43,270,70,877,4780,279,277,2
1076,21,8,21,35,61522,44,264,70,881,4780,273,277,-4
1079,21,8,21,36,61523,45,268,71,873,4780,277,277,0
1083,21,8,21,36,61524,46,269,73,917,4780,278,277,1
1088,21,8,21,36,61525,47,267,71,892,4780,276,277,-1
1091,21,8,21,36,61526,48,267,70,861,4780,276,277,-1
1095,21,8,21,36,61527,49,267,71,866,4780,276,277,-1
1099,21,8,21,37,61528,50,268,70,865,4780,277,277,0
1103,21,8,21,37,61529,51,266,72,888,4780,275,277,-2
1107,21,8,21,37,61530,52,263,72,878,4780,272,277,-5
1111,21,8,21,37,61531,53,269,71,890,4780,278,277,1
1115,21,8,21,37,61532,54,266,70,865,4780,275,277,-2
1118,21,8,21,38,61536,24,266,71,882,4780,275,277,-2
1122,21,8,21,41,61549,40,264,70,868,4780,273,277,-4
1125,21,8,21,41,61550,41,272,71,889,4780,281,277,4
1129,21,8,21,41,61551,42,269,73,907,4779,278,277,1
1133,21,8,21,41,61552,43,266,71,872,4779,275,277,-2
1137,21,8,21,42,61553,44,268,71,874,4779,277,277,0
1141,21,8,21,42,61554,45,267,70,841,4779,276,277,-1
1144,21,8,21,42,61555,46,264,71,913,4779,273,277,-4
1148,21,8,21,42,61556,47,267,72,919,4779,276,277,-1
1152,21,8,21,42,61557,48,271,72,918,4780,280,277,3
1156,21,8,21,43,61558,49,267,71,875,4780,276,277,-1
1160,21,8,21,43,61559,50,270,73,908,4780,279,277,2
1164,21,8,21,43,61560,51,263,71,881,4780,272,277,-5
1168,21,8,21,43,61561,52,269,71,886,4780,278,277,1
1173,21,8,21,44,61562,53,268,70,868,4780,277,277,0
1176,21,8,21,44,61563,54,271,71,886,4780,280,277,3
1182,21,8,21,45,61567,24,264,70,844,4780,273,277,-4
1186,21,8,21,47,61580,40,266,78,1166,4684,275,277,-2
1188,21,8,21,47,61581,41,262,77,1139,4684,271,277,-6
1192,21,8,21,48,61582,42,255,75,1097,4684,264,277,-13
1196,21,8,21,48,61583,43,261,76,1101,4684,270,277,-7
1200,21,8,21,48,61584,44,261,75,1069,4684,270,277,-7
1204,21,8,21,48,61585,45,264,77,1111,4684,273,277,-4
1208,21,8,21,48,61586,46,262,76,1078,4684,271,277,-6
1212,21,8,21,49,61587,47,263,77,1116,4684,272,277,-5
1216,21,8,21,49,61588,48,264,75,1082,4684,273,277,-4
1220,21,8,21,49,61589,49,263,76,1144,4684,272,277,-5
1224,21,8,21,49,61590,50,263,78,1170,4684,272,277,-5
1228,21,8,21,49,61591,51,268,76,1116,4684,277,277,0
1232,21,8,21,50,61592,52,265,76,1105,4684,274,277,-3
1236,21,8,21,50,61593,53,262,78,1115,4684,271,277,-6
1240,21,8,21,50,61594,54,262,76,1117,4684,271,277,-6
1246,21,8,21,51,61598,24,263,76,1116,4684,272,277,-5
1250,21,8,21,54,61611,40,271,69,808,4423,280,278,2
1252,21,8,21,54,61612,41,275,70,865,4390,284,277,7
1256,21,8,21,54,61613,42,261,67,745,4364,270,277,-7
1260,21,8,21,54,61614,43,267,69,811,4351,276,276,0
1264,21,8,21,54,61615,44,269,74,1072,4347,278,275,3
1268,21,8,21,55,61616,45,268,77,1144,4320,277,274,3
1272,21,8,21,55,61617,46,264,75,1070,4287,273,274,-1
1276,21,8,21,55,61618,47,266,72,943,4239,275,274,1
1280,21,8,21,55,61619,48,264,75,1007,4186,273,274,-1
1284,21,8,21,55,61620,49,263,73,954,4128,272,274,-2
1288,21,8,21,56,61621,50,267,70,834,4074,276,274,2
1292,21,8,21,56,61622,51,268,63,569,3999,277,274,3
1296,21,8,21,56,61623,52,262,68,800,3928,271,274,-3
1300,21,8,21,56,61624,53,274,70,863,3852,283,274,9
1305,21,8,21,56,61625,54,258,64,649,3820,267,275,-8
1310,21,8,21,57,61629,24,274,63,611,3538,283,276,7
1316,21,8,22,0,61644,24,277,68,819,2271,286,276,10
1320,21,8,22,3,61657,40,249,76,1078,1922,258,258,0
1324,21,8,22,3,61658,41,250,69,796,1888,259,260,-1
1329,21,8,22,3,61659,42,244,63,540,1861,253,262,-9
1332,21,8,22,4,61660,43,242,64,698,1861,251,262,-11
1336,21,8,22,4,61661,44,248,66,706,1864,257,264,-7
1340,21,8,22,4,61662,45,250,78,1144,1853,259,266,-7
1344,21,8,22,4,61663,46,244,78,1185,1834,253,268,-15
1348,21,8,22,4,61664,47,248,77,1154,1806,257,269,-12
1352,21,8,22,5,61665,48,253,77,1175,1798,262,273,-11
1356,21,8,22,5,61666,49,264,75,1077,1796,273,274,-1
1360,21,8,22,5,61667,50,262,76,1102,1782,271,276,-5
1364,21,8,22,5,61668,51,261,74,1040,1781,270,277,-7
1368,21,8,22,5,61669,52,267,74,1038,1757,276,279,-3
1372,21,8,22,6,61670,53,262,73,1030,1711,271,278,-7
1376,21,8,22,6,61671,54,272,71,911,1683,281,277,4
1380,21,8,22,7,61675,24,267,73,987,1754,276,279,-3
1384,21,8,22,9,61688,40,279,60,539,1813,288,289,-1
1388,21,8,22,9,61689,41,272,65,658,1841,281,290,-9
1392,21,8,22,10,61690,42,282,69,809,1864,291,291,0
1396,21,8,22,10,61691,43,282,76,1043,1873,291,292,-1
1400,21,8,22,10,61692,44,280,78,1190,1912,289,291,-2
1404,21,8,22,10,61693,45,287,78,1177,1959,296,289,7
1408,21,8,22,10,61694,46,286,69,871,1986,295,289,6
1412,21,8,22,11,61695,47,290,73,938,2058,299,289,10
1416,21,8,22,11,61696,48,289,74,1001,2105,298,287,11
1420,21,8,22,11,61697,49,282,66,682,2122,291,286,5
1424,21,8,22,11,61698,50,287,72,899,2151,296,283,13
1429,21,8,22,12,61699,51,286,74,1044,2165,295,280,15
1432,21,8,22,12,61700,52,284,69,826,2165,293,279,14
1436,21,8,22,12,61701,53,279,76,1135,2139,288,277,11
1440,21,8,22,12,61702,54,273,72,963,2065,282,274,8
1444,21,8,22,13,61706,24,262,61,560,2032,271,263,8
1448,21,8,22,16,61719,40,224,73,841,1970,233,225,8
1452,21,8,22,16,61720,41,223,74,919,2012,232,222,10
1456,21,8,22,16,61721,42,223,75,927,2107,232,220,12
1460,21,8,22,16,61722,43,223,70,761,2150,232,218,14
1464,21,8,22,16,61723,44,218,65,571,2243,227,214,13
1468,21,8,22,17,61724,45,216,67,647,2272,225,212,13
1472,21,8,22,17,61725,46,212,67,661,2307,221,210,11
1476,21,8,22,17,61726,47,209,67,679,2329,218,208,10
1480,21,8,22,17,61727,48,211,71,819,2375,220,206,14
1485,21,8,22,17,61728,49,206,63,555,2375,215,206,9
1488,21,8,22,18,61729,50,202,64,569,2423,211,203,8
1492,21,8,22,18,61730,51,198,58,411,2490,207,200,7
1496,21,8,22,18,61731,52,197,56,406,2490,206,200,6
1500,21,8,22,18,61732,53,190,56,361,2551,199,197,2
1504,21,8,22,18,61733,54,195,54,319,2622,204,195,9
1508,21,8,22,19,61737,24,183,47,143,2765,192,191,1
1512,21,8,22,22,61750,40,171,58,460,3548,180,176,4
1516,21,8,22,22,61751,41,170,59,487,3617,179,175,4
1520,21,8,22,22,61752,42,171,58,456,3617,180,175,5
1524,21,8,22,23,61753,43,171,59,491,3717,180,174,6
1528,21,8,22,23,61754,44,165,62,553,3816,174,173,1
1532,21,8,22,23,61755,45,171,54,308,3816,180,173,7
1536,21,8,22,23,61756,46,165,61,523,3921,174,172,2
1540,21,8,22,23,61757,47,169,59,468,3921,178,172,6
1544,21,8,22,24,61758,48,158,61,510,4066,167,171,-4
1548,21,8,22,24,61759,49,172,58,426,4066,181,171,10
1552,21,8,22,24,61760,50,169,58,426,4214,178,170,8
1556,21,8,22,24,61761,51,161,57,389,4214,170,170,0
1560,21,8,22,24,61762,52,160,58,409,4332,169,169,0
1564,21,8,22,25,61763,53,162,59,451,4332,171,169,2
1568,21,8,22,25,61764,54,165,56,314,4518,174,169,5
1572,21,8,22,26,61768,24,166,52,224,4877,175,168,7
1576,21,8,22,28,61781,40,157,62,489,5466,166,168,-2
1580,21,8,22,28,61782,41,156,62,523,5465,165,168,-3
1584,21,8,22,29,61783,42,154,62,501,5465,163,168,-5
1588,21,8,22,29,61784,43,148,62,514,5465,157,168,-11
1592,21,8,22,29,61785,44,153,61,493,5466,162,168,-6
1616,21,8,22,32,61791,24,156,62,515,5465,165,168,-3
1622,21,8,22,35,61804,40,159,63,575,5425,168,168,0
1626,21,8,22,35,61805,41,164,63,588,5425,173,168,5
1630,21,8,22,35,61806,42,164,63,579,5424,173,168,5
1634,21,8,22,35,61807,43,162,64,611,5424,171,168,3
1638,21,8,22,36,61808,44,163,63,577,5424,172,168,4
1642,21,8,22,36,61809,45,163,64,607,5424,172,168,4
1646,21,8,22,36,61810,46,164,64,571,5420,173,168,5
1650,21,8,22,36,61811,47,165,62,516,5349,174,168,6
1654,21,8,22,37,61812,48,166,57,381,5220,175,168,7
1658,21,8,22,37,61813,49,160,62,502,5049,169,168,1
1662,21,8,22,37,61814,50,163,57,386,5049,172,168,4
1666,21,8,22,37,61815,51,164,58,380,4849,173,168,5
1670,21,8,22,37,61816,52,165,58,439,4849,174,168,6
1674,21,8,22,38,61817,53,163,58,398,4657,172,168,4
1676,21,8,22,38,61818,54,162,57,392,4567,171,168,3
1680,21,8,22,39,61822,24,176,49,156,4169,185,170,15
1686,21,8,22,41,61835,40,159,61,476,3829,168,165,3
1690,21,8,22,41,61836,41,153,63,557,3870,162,164,-2
1694,21,8,22,42,61837,42,155,63,576,3894,164,164,0
1698,21,8,22,42,61838,43,154,63,535,3931,163,163,0
1702,21,8,22,42,61839,44,155,58,414,3928,164,162,2
1706,21,8,22,42,61840,45,151,64,583,3902,160,162,-2
1710,21,8,22,42,61841,46,150,63,542,3882,159,161,-2
1714,21,8,22,43,61842,47,153,65,607,3870,162,160,2
1718,21,8,22,43,61843,48,153,63,528,3864,162,160,2
1722,21,8,22,43,61844,49,148,67,665,3864,157,160,-3
1726,21,8,22,43,61845,50,151,66,615,3864,160,160,0
1730,21,8,22,43,61846,51,150,70,769,3864,159,160,-1
1734,21,8,22,44,61847,52,148,68,716,3856,157,159,-2
1738,21,8,22,44,61848,53,147,69,753,3830,156,158,-2
1740,21,8,22,44,61849,54,147,68,722,3813,156,157,-1
1744,21,8,22,45,61853,24,150,64,543,3829,159,155,4
1765,21,8,22,49,61871,24,141,65,532,4205,150,139,11
1794,21,8,22,51,61884,40,129,60,458,4228,138,131,7
1796,21,8,22,51,61885,41,121,60,499,4271,130,132,-2
1797,21,8,22,52,61886,42,125,61,474,4277,134,133,1
1798,21,8,22,52,61887,43,130,68,753,4276,139,133,6
1799,21,8,22,52,61888,44,133,67,672,4271,142,134,8
1800,21,8,22,52,61889,45,127,63,590,4274,136,135,1
1801,21,8,22,52,61890,46,126,66,651,4273,135,136,-1
1802,21,8,22,53,61891,47,129,69,779,4243,138,136,2
1803,21,8,22,53,61892,48,134,70,775,4190,143,136,7
1804,21,8,22,53,61893,49,136,68,670,4190,145,136,9
1805,21,8,22,53,61894,50,136,57,334,4097,145,136,9
1806,21,8,22,53,61895,51,127,60,451,4063,136,136,0
1809,21,8,22,54,61896,52,134,62,470,4051,143,136,7
1812,21,8,22,54,61897,53,133,59,380,3976,142,136,6
1816,21,8,22,54,61898,54,132,61,428,3941,141,137,4
1829,21,8,22,55,61902,24,136,56,337,3849,145,137,8
1858,21,8,22,58,61915,40,130,63,570,3107,139,140,-1
1860,21,8,22,58,61916,41,139,64,505,3107,148,140,8
1861,21,8,22,58,61917,42,139,65,599,3044,148,140,8
1862,21,8,22,58,61918,43,145,63,477,2999,154,140,14
1863,21,8,22,58,61919,44,138,65,565,2999,147,140,7
1864,21,8,22,59,61920,45,136,59,425,2955,145,141,4
1865,21,8,22,59,61921,46,147,56,336,2941,156,141,15
1866,21,8,22,59,61922,47,145,60,456,2910,154,142,12
1868,21,8,22,59,61924,49,137,60,431,2792,146,142,4
1871,21,8,23,0,61928,24,139,55,271,2464,148,143,5
1875,21,8,23,3,61941,40,148,52,231,1672,157,149,8
1879,21,8,23,3,61942,41,135,57,325,1625,144,148,-4
1883,21,8,23,3,61943,42,138,61,426,1582,147,147,0
1887,21,8,23,3,61944,43,148,60,391,1543,157,147,10
1891,21,8,23,4,61945,44,143,65,603,1494,152,147,5
1895,21,8,23,4,61946,45,141,66,572,1438,150,147,3
1899,21,8,23,4,61947,46,139,73,851,1406,148,148,0
1903,21,8,23,4,61948,47,131,71,720,1392,140,148,-8
1907,21,8,23,4,61949,48,145,73,828,1367,154,150,4
1911,21,8,23,5,61950,49,142,69,674,1367,151,150,1
1915,21,8,23,5,61951,50,133,70,747,1367,142,150,-8
1919,21,8,23,5,61952,51,148,63,497,1367,157,150,7
1923,21,8,23,5,61953,52,152,55,349,1367,161,150,11
1927,21,8,23,6,61954,53,154,54,301,1367,163,150,13
1931,21,8,23,6,61955,54,149,53,301,1367,158,150,8
1935,21,8,23,7,61959,24,155,52,282,1367,164,150,14
1939,21,8,23,9,61972,40,163,57,382,1383,172,149,23
1943,21,8,23,9,61973,41,169,57,401,1383,178,149,29
1947,21,8,23,10,61974,42,167,59,398,1385,176,149,27
1951,21,8,23,10,61975,43,166,59,428,1399,175,148,27
1955,21,8,23,10,61976,44,144,64,542,1418,153,148,5
1959,21,8,23,10,61977,45,142,68,695,1506,151,147,4
1963,21,8,23,10,61978,46,125,62,513,1531,134,147,-13
1967,21,8,23,11,61979,47,135,72,798,1550,144,147,-3
1971,21,8,23,11,61980,48,138,69,704,1592,147,147,0
1975,21,8,23,11,61981,49,138,68,690,1630,147,148,-1
1979,21,8,23,11,61982,50,138,66,564,1663,147,149,-2
1983,21,8,23,11,61983,51,139,65,544,1700,148,149,-1
1987,21,8,23,12,61984,52,140,55,320,1783,149,149,0
1991,21,8,23,12,61985,53,142,57,355,1853,151,149,2
1995,21,8,23,12,61986,54,146,58,389,1927,155,149,6
1999,21,8,23,13,61990,24,145,47,146,2162,154,150,4
2027,21,8,23,17,62009,46,138,54,287,2547,147,142,5
2031,21,8,23,17,62010,47,143,55,330,2648,152,142,10
2035,21,8,23,17,62011,48,147,50,197,2764,156,142,14
2039,21,8,23,17,62012,49,138,51,209,2925,147,142,5
2043,21,8,23,18,62013,50,128,47,150,3002,137,142,-5
2047,21,8,23,18,62014,51,133,52,227,3153,142,142,0
2051,21,8,23,18,62015,52,139,48,161,3291,148,143,5
2055,21,8,23,18,62016,53,135,58,325,3499,144,143,1
2059,21,8,23,18,62017,54,133,58,360,3610,142,143,-1
2063,21,8,23,19,62021,24,135,61,407,4174,144,145,-1
2067,21,8,23,22,62034,40,144,57,301,5252,153,148,5
2071,21,8,23,22,62035,41,140,58,380,5252,149,148,1
2075,21,8,23,22,62036,42,141,58,291,5252,150,148,2
2078,21,8,23,22,62037,43,142,58,372,5252,151,148,3
2082,21,8,23,23,62038,44,142,57,284,5252,151,148,3
2086,21,8,23,23,62039,45,140,58,335,5333,149,148,1
2090,21,8,23,23,62040,46,142,58,360,5407,151,148,3
2094,21,8,23,23,62041,47,136,58,376,5409,145,148,-3
2098,21,8,23,23,62042,48,140,60,403,5409,149,148,1
2102,21,8,23,24,62043,49,137,51,228,5415,146,149,-3
2106,21,8,23,24,62044,50,133,51,198,5410,142,150,-8
2111,21,8,23,24,62045,51,137,51,223,5408,146,153,-7
2114,21,8,23,24,62046,52,142,59,362,5424,151,156,-5
2118,21,8,23,25,62047,53,140,70,710,5465,149,159,-10
2123,21,8,23,25,62048,54,145,67,629,5490,154,161,-7
2126,21,8,23,26,62052,24,150,60,449,5666,159,168,-9
2146,21,8,23,29,62071,24,157,52,265,7380,166,158,8
2157,21,8,23,32,62084,40,142,54,313,8629,151,153,-2
2161,21,8,23,32,62085,41,145,60,445,8745,154,153,1
2162,21,8,23,32,62086,42,148,56,324,8745,157,153,4
2163,21,8,23,33,62087,43,149,51,216,8940,158,152,6
2164,21,8,23,33,62088,44,151,52,219,9067,160,152,8
2165,21,8,23,33,62089,45,143,50,175,9212,152,152,0
2166,21,8,23,33,62090,46,145,51,201,9212,154,152,2
2167,21,8,23,34,62091,47,142,49,180,9364,151,153,-2
2168,21,8,23,34,62092,48,142,52,167,9462,151,153,-2
2169,21,8,23,34,62093,49,145,53,245,9539,154,153,1
2170,21,8,23,34,62094,50,145,52,167,9608,154,154,0
2171,21,8,23,34,62095,51,147,51,214,9646,156,154,2
2172,21,8,23,35,62096,52,147,53,185,9685,156,154,2
2174,21,8,23,35,62097,53,148,51,199,9722,157,154,3
2196,21,8,23,36,62102,24,148,48,149,9957,157,154,3
2237,21,8,23,38,62115,40,143,58,363,11155,152,155,-3
2241,21,8,23,39,62116,41,145,59,407,11162,154,155,-1
2242,21,8,23,39,62117,42,143,60,416,11246,152,155,-3
2243,21,8,23,39,62118,43,144,56,307,11350,153,156,-3
2244,21,8,23,39,62119,44,140,56,298,11495,149,156,-7
2245,21,8,23,39,62120,45,146,59,381,11495,155,156,-1
2246,21,8,23,40,62121,46,147,58,361,11642,156,157,-1
2247,21,8,23,40,62122,47,146,59,348,11839,155,157,-2
2248,21,8,23,40,62123,48,142,56,294,11884,151,157,-6
2249,21,8,23,40,62124,49,144,55,241,11962,153,157,-4
2250,21,8,23,40,62125,50,144,56,342,12078,153,157,-4
2251,21,8,23,41,62126,51,144,57,315,12192,153,156,-3
2252,21,8,23,41,62127,52,148,62,551,12222,157,156,1
2254,21,8,23,41,62128,53,148,59,395,12272,157,156,1
2258,21,8,23,41,62129,54,151,52,249,12314,160,156,4
2272,21,8,23,42,62133,24,148,59,412,12559,157,155,2
2304,21,8,23,45,62146,40,147,56,321,13635,156,150,6
2308,21,8,23,45,62147,41,143,58,330,13710,152,149,3
2310,21,8,23,45,62148,42,143,58,331,13829,152,149,3
2312,21,8,23,45,62149,43,141,53,251,13945,150,149,1
2314,21,8,23,46,62150,44,144,52,192,13999,153,149,4
2316,21,8,23,46,62151,45,153,51,223,14109,162,149,13
2328,21,8,23,47,62157,51,135,50,209,14292,144,150,-6
2333,21,8,23,47,62159,53,157,47,128,14393,166,151,15
2338,21,8,23,48,62160,54,140,47,149,14449,149,151,-2
2352,21,8,23,48,62164,24,142,56,302,14838,151,152,-1
2384,21,8,23,51,62177,40,143,61,417,15747,152,157,-5
2388,21,8,23,51,62178,41,147,61,434,15824,156,157,-1
2390,21,8,23,51,62179,42,143,58,385,15899,152,158,-6
2392,21,8,23,52,62180,43,144,59,387,15967,153,158,-5
2394,21,8,23,52,62181,44,147,59,407,15967,156,158,-2
2396,21,8,23,52,62182,45,146,59,372,16063,155,159,-4
2398,21,8,23,52,62183,46,146,58,382,16150,155,159,-4
2400,21,8,23,52,62184,47,147,59,369,16205,156,159,-3
2402,21,8,23,53,62185,48,150,59,428,16244,159,160,-1
2404,21,8,23,53,62186,49,145,54,221,16272,154,160,-6
2406,21,8,23,53,62187,50,156,55,300,16271,165,160,5
2410,21,8,23,53,62189,52,150,56,355,16229,159,159,0
2413,21,8,23,54,62190,53,150,52,250,16283,159,159,0
2418,21,8,23,54,62191,54,161,47,122,16400,170,159,11
2432,21,8,23,55,62195,24,150,52,216,16760,159,157,2
2464,21,8,23,57,62208,40,142,58,376,17828,151,154,-3
2468,21,8,23,58,62209,41,146,54,284,17933,155,154,1
2470,21,8,23,58,62210,42,147,54,254,18009,156,154,2
2472,21,8,23,58,62211,43,144,53,257,18037,153,154,-1
2474,21,8,23,58,62212,44,149,54,240,18133,158,153,5
2476,21,8,23,58,62213,45,149,52,238,18192,158,153,5
2478,21,8,23,59,62214,46,149,52,171,18280,158,153,5
2480,21,8,23,59,62215,47,147,51,242,18404,156,153,3
2482,21,8,23,59,62216,48,137,49,134,18412,146,153,-7
2484,21,8,23,59,62217,49,144,51,198,18514,153,153,0
2486,21,8,23,59,62218,50,146,54,200,18641,155,153,2
2490,22,8,0,0,62222,24,145,54,262,18985,154,152,2
2496,22,8,0,3,62235,40,146,49,164,19280,155,151,4
2500,22,8,0,3,62236,41,148,51,190,19371,157,151,6
2509,22,8,0,4,62238,43,141,52,236,19474,150,150,0
2512,22,8,0,4,62239,44,142,55,279,19549,151,150,1
2517,22,8,0,4,62240,45,147,50,185,19549,156,150,6
2521,22,8,0,4,62241,46,139,50,194,19561,148,150,-2
2525,22,8,0,4,62242,47,138,58,357,19551,147,150,-3
2530,22,8,0,5,62243,48,139,54,266,19547,148,150,-2
2533,22,8,0,5,62244,49,139,59,334,19503,148,150,-2
2537,22,8,0,5,62245,50,141,56,363,19459,150,150,0
2542,22,8,0,5,62246,51,141,57,312,19451,150,150,0
2546,22,8,0,5,62247,52,139,58,414,19415,148,149,-1
2550,22,8,0,6,62248,53,138,59,360,19340,147,149,-2
2554,22,8,0,6,62249,54,138,59,439,19340,147,149,-2
2557,22,8,0,7,62253,24,139,56,339,19076,148,148,0
2574,22,8,0,9,62266,40,137,62,462,18729,146,143,3
2579,22,8,0,9,62267,41,135,61,429,18729,144,143,1
2584,22,8,0,10,62268,42,136,61,423,18694,145,143,2
2589,22,8,0,10,62269,43,131,60,430,18669,140,142,-2
2593,22,8,0,10,62270,44,131,61,443,18669,140,142,-2
2597,22,8,0,10,62271,45,134,61,459,18633,143,142,1
2601,22,8,0,10,62272,46,133,61,427,18603,142,141,1
2606,22,8,0,11,62273,47,133,60,427,18587,142,141,1
2610,22,8,0,11,62274,48,135,60,406,18586,144,141,3
2613,22,8,0,11,62275,49,136,61,486,18586,145,141,4
2616,22,8,0,11,62276,50,135,61,399,18587,144,141,3
2621,22,8,0,11,62277,51,134,59,427,18587,143,141,2
2625,22,8,0,12,62278,52,134,60,393,18587,143,141,2
2629,22,8,0,12,62279,53,133,60,453,18588,142,141,1
2633,22,8,0,12,62280,54,137,61,456,18588,146,141,5
2636,22,8,0,13,62284,24,138,60,411,18588,147,141,6
2654,22,8,0,16,62297,40,133,60,428,18488,142,139,3
2657,22,8,0,16,62298,41,131,61,453,18488,140,139,1
2661,22,8,0,16,62299,42,133,60,433,18446,142,139,3
2667,22,8,0,16,62300,43,138,61,415,18382,147,138,9
2671,22,8,0,16,62301,44,129,60,416,18382,138,138,0
2675,22,8,0,17,62302,45,131,59,363,18302,140,138,2
2681,22,8,0,17,62303,46,126,55,314,18209,135,137,-2
2685,22,8,0,17,62304,47,135,57,298,18209,144,137,7
2690,22,8,0,17,62305,48,135,56,312,18125,144,137,7
2693,22,8,0,17,62306,49,130,55,245,18125,139,137,2
2697,22,8,0,18,62307,50,137,58,366,18060,146,136,10
2700,22,8,0,18,62308,51,133,58,313,18009,142,136,6
2704,22,8,0,18,62309,52,133,59,395,17946,142,135,7
2708,22,8,0,18,62310,53,132,59,408,17946,141,135,6
2712,22,8,0,18,62311,54,132,58,348,17902,141,135,6
2716,22,8,0,19,62315,24,130,60,417,17768,139,134,5
2732,22,8,0,22,62328,40,125,59,403,17039,134,130,4
2738,22,8,0,22,62329,41,127,58,374,16931,136,130,6
2743,22,8,0,22,62330,42,122,57,324,16828,131,129,2
2747,22,8,0,22,62331,43,126,58,417,16828,135,129,6
2751,22,8,0,23,62332,44,127,60,415,16751,136,129,7
2755,22,8,0,23,62333,45,127,57,378,16718,136,129,7
2760,22,8,0,23,62334,46,123,56,297,16646,132,128,4
2765,22,8,0,23,62335,47,128,60,464,16590,137,127,10
2769,22,8,0,24,62336,48,117,62,456,16590,126,127,-1
2772,22,8,0,24,62337,49,126,59,459,16526,135,127,8
2776,22,8,0,24,62338,50,121,60,477,16488,130,126,4
2780,22,8,0,24,62339,51,121,60,434,16495,130,126,4
2784,22,8,0,24,62340,52,122,62,504,16495,131,126,5
2788,22,8,0,25,62341,53,124,61,497,16534,133,125,8
2792,22,8,0,25,62342,54,123,61,487,16534,132,125,7
2796,22,8,0,26,62346,24,121,61,475,16542,130,124,6
2812,22,8,0,28,62359,40,117,58,413,16543,126,125,1
2817,22,8,0,28,62360,41,119,58,422,16519,128,125,3
2822,22,8,0,29,62361,42,122,56,402,16519,131,125,6
2827,22,8,0,29,62362,43,124,58,423,16485,133,126,7
2831,22,8,0,29,62363,44,122,60,509,16489,131,127,4
2836,22,8,0,29,62364,45,120,61,498,16504,129,127,2
2840,22,8,0,29,62365,46,124,62,576,16546,133,127,6
2845,22,8,0,30,62366,47,121,61,530,16602,130,128,2
2849,22,8,0,30,62367,48,125,62,564,16674,134,128,6
2852,22,8,0,30,62368,49,126,62,555,16760,135,129,6
2856,22,8,0,30,62369,50,124,62,566,16760,133,129,4
2860,22,8,0,30,62370,51,124,59,445,16840,133,129,4
2864,22,8,0,31,62371,52,126,60,495,16902,135,130,5
2868,22,8,0,31,62372,53,128,58,423,16794,137,130,7
2872,22,8,0,31,62373,54,126,58,426,16634,135,130,5
2892,22,8,0,35,62390,40,136,50,128,15291,145,131,14
2897,22,8,0,35,62391,41,129,47,126,15165,138,132,6
2902,22,8,0,35,62392,42,131,53,220,15051,140,132,8
2907,22,8,0,35,62393,43,129,55,329,14916,138,132,6
2911,22,8,0,35,62394,44,129,54,207,14777,138,133,5
2915,22,8,0,36,62395,45,128,54,280,14685,137,133,4
2919,22,8,0,36,62396,46,126,49,142,14588,135,133,2
2924,22,8,0,36,62397,47,126,51,232,14540,135,133,2
2928,22,8,0,36,62398,48,130,53,236,14538,139,133,6
2937,22,8,0,37,62400,50,126,48,123,14501,135,133,2
2940,22,8,0,37,62401,51,131,53,246,14479,140,133,7
2944,22,8,0,37,62402,52,130,54,277,14428,139,134,5
2948,22,8,0,37,62403,53,130,56,323,14347,139,134,5
2952,22,8,0,37,62404,54,130,53,230,14264,139,134,5
2957,22,8,0,38,62408,24,128,49,135,13899,137,134,3
2972,22,8,0,41,62421,40,133,54,264,12933,142,135,7
2977,22,8,0,41,62422,41,138,52,157,12933,147,135,12
2982,22,8,0,41,62423,42,143,49,144,12933,152,135,17
2991,22,8,0,42,62425,44,133,49,169,12810,142,135,7
2999,22,8,0,42,62427,46,131,48,167,12707,140,135,5
3004,22,8,0,42,62428,47,135,52,219,12625,144,136,8
3008,22,8,0,43,62429,48,132,50,168,12527,141,136,5
3012,22,8,0,43,62430,49,129,51,183,12372,138,136,2
3016,22,8,0,43,62431,50,137,49,159,12315,146,137,9
3020,22,8,0,43,62432,51,131,50,151,12309,140,137,3
3024,22,8,0,43,62433,52,139,53,217,12300,148,138,10
3028,22,8,0,44,62434,53,134,63,471,12291,143,138,5
3032,22,8,0,44,62435,54,135,58,325,12267,144,139,5
3036,22,8,0,45,62439,24,135,50,136,11955,144,138,6
3052,22,8,0,47,62452,40,138,57,275,11202,147,142,5
3057,22,8,0,47,62453,41,139,55,306,11085,148,143,5
3062,22,8,0,48,62454,42,142,53,164,10978,151,143,8
3067,22,8,0,48,62455,43,141,55,295,10862,150,143,7
3071,22,8,0,48,62456,44,141,52,182,10862,150,143,7
3075,22,8,0,48,62457,45,145,50,187,10754,154,144,10
3079,22,8,0,48,62458,46,139,57,319,10645,148,144,4
3084,22,8,0,49,62459,47,132,57,303,10591,141,145,-4
3088,22,8,0,49,62460,48,140,52,190,10561,149,145,4
3092,22,8,0,49,62461,49,140,59,348,10517,149,146,3
3096,22,8,0,49,62462,50,140,60,344,10517,149,146,3
3100,22,8,0,49,62463,51,139,62,438,10459,148,147,1
3104,22,8,0,50,62464,52,138,65,469,10401,147,148,-1
3108,22,8,0,50,62465,53,139,62,414,10371,148,148,0
3112,22,8,0,50,62466,54,141,64,437,10371,150,148,2
3116,22,8,0,51,62470,24,141,61,408,10327,150,151,-1
3132,22,8,0,54,62483,40,145,65,550,10260,154,155,-1
3137,22,8,0,54,62484,41,144,64,483,10347,153,155,-2
3142,22,8,0,54,62485,42,146,64,529,10405,155,156,-1
3147,22,8,0,54,62486,43,144,60,377,10416,153,156,-3
3151,22,8,0,54,62487,44,144,58,352,10455,153,156,-3
3155,22,8,0,55,62488,45,144,61,433,10516,153,157,-4
3159,22,8,0,55,62489,46,147,60,431,10589,156,158,-2
3164,22,8,0,55,62490,47,146,63,492,10638,155,158,-3
3168,22,8,0,55,62491,48,145,64,524,10686,154,159,-5
3172,22,8,0,55,62492,49,148,61,434,10761,157,160,-3
3176,22,8,0,56,62493,50,146,64,532,10761,155,160,-5
3180,22,8,0,56,62494,51,149,64,510,10843,158,160,-2
3184,22,8,0,56,62495,52,150,64,508,10916,159,161,-2
3188,22,8,0,56,62496,53,150,64,507,10952,159,161,-2
3192,22,8,0,56,62497,54,152,65,545,11003,161,162,-1
3196,22,8,0,57,62501,24,149,64,554,11122,158,163,-5
3212,22,8,1,0,62516,24,155,64,571,11383,164,168,-4
3217,22,8,1,3,62529,40,160,60,456,12672,169,171,-2
3222,22,8,1,3,62530,41,161,60,465,12829,170,171,-1
3227,22,8,1,3,62531,42,158,60,437,12829,167,171,-4
3232,22,8,1,4,62532,43,160,61,493,13029,169,172,-3
3236,22,8,1,4,62533,44,156,60,474,13029,165,172,-7
3242,22,8,1,4,62534,45,157,59,431,13154,166,172,-6
3247,22,8,1,4,62535,46,162,59,449,13306,171,172,-1
3252,22,8,1,4,62536,47,161,61,472,13356,170,172,-2
3257,22,8,1,5,62537,48,160,60,486,13429,169,172,-3
3262,22,8,1,5,62538,49,161,60,453,13449,170,172,-2
3267,22,8,1,5,62539,50,159,51,213,13477,168,173,-5
3272,22,8,1,5,62540,51,166,50,158,13609,175,173,2
3277,22,8,1,5,62541,52,158,56,349,13718,167,173,-6
3280,22,8,1,6,62542,53,154,56,323,13847,163,173,-10
3287,22,8,1,6,62543,54,161,57,392,14005,170,174,-4
3292,22,8,1,7,62547,24,157,55,342,14607,166,175,-9
3294,22,8,1,7,62626,44,164,59,420,14607,173,175,-2
3295,22,8,1,7,62627,45,165,59,426,14761,174,175,-1
3298,22,8,1,9,62560,40,161,59,446,15064,170,176,-6
3303,22,8,1,9,62561,41,163,60,458,15064,172,176,-4
3308,22,8,1,10,62562,42,164,60,456,15064,173,176,-3
3313,22,8,1,10,62563,43,163,60,453,15064,172,176,-4
3318,22,8,1,10,62564,44,165,60,456,15064,174,176,-2
3323,22,8,1,10,62565,45,163,60,440,15064,172,176,-4
3328,22,8,1,10,62566,46,161,60,442,15064,170,176,-6
3333,22,8,1,11,62567,47,165,60,463,15064,174,176,-2
3338,22,8,1,11,62568,48,163,60,444,15064,172,176,-4
3343,22,8,1,11,62569,49,164,60,460,15064,173,176,-3
3348,22,8,1,11,62570,50,166,59,415,15064,175,176,-1
3353,22,8,1,12,62571,51,164,60,467,15064,173,176,-3
3358,22,8,1,12,62572,52,163,60,430,15064,172,176,-4
3362,22,8,1,12,62573,53,165,60,496,15064,174,176,-2
3368,22,8,1,12,62574,54,167,61,450,15064,176,176,0
3373,22,8,1,13,62578,24,162,61,489,15064,171,176,-5
3378,22,8,1,16,62591,40,166,60,465,15063,175,176,-1
3383,22,8,1,16,62592,41,162,60,441,15063,171,176,-5
3388,22,8,1,16,62593,42,164,61,469,15063,173,176,-3
3393,22,8,1,16,62594,43,161,59,442,15063,170,176,-6
3398,22,8,1,16,62595,44,163,60,461,15063,172,176,-4
3402,22,8,1,17,62596,45,167,60,444,15063,176,176,0
3408,22,8,1,17,62597,46,167,60,456,15063,176,176,0
3413,22,8,1,17,62598,47,166,60,457,15063,175,176,-1
3418,22,8,1,17,62599,48,161,60,458,15063,170,176,-6
3423,22,8,1,17,62600,49,164,59,432,15063,173,176,-3
3427,22,8,1,18,62601,50,164,60,458,15063,173,176,-3
3431,22,8,1,18,62602,51,164,60,437,15063,173,176,-3
3435,22,8,1,18,62603,52,163,60,470,15063,172,176,-4
3439,22,8,1,18,62604,53,165,60,421,15063,174,176,-2
3443,22,8,1,18,62605,54,164,60,503,15063,173,176,-3
3448,22,8,1,19,62609,24,162,61,487,15063,171,176,-5
3456,22,8,1,22,62622,40,164,60,442,15057,173,176,-3
3460,22,8,1,22,62623,41,164,60,453,15051,173,176,-3
3464,22,8,1,22,62624,42,166,61,453,15054,175,176,-1
3468,22,8,1,23,62625,43,164,59,417,15054,173,176,-3
3478,22,8,1,23,62628,46,162,58,385,15045,171,176,-5
3482,22,8,1,23,62629,47,162,58,413,15008,171,176,-5
3487,22,8,1,24,62630,48,158,52,211,14987,167,176,-9
3491,22,8,1,24,62631,49,162,56,404,14987,171,176,-5
3495,22,8,1,24,62632,50,166,55,281,14931,175,176,-1
3499,22,8,1,24,62633,51,165,58,406,14866,174,175,-1
3502,22,8,1,24,62634,52,166,59,388,14946,175,175,0
3505,22,8,1,25,62635,53,166,56,328,14995,175,175,0
3508,22,8,1,25,62636,54,159,55,338,15019,168,175,-7
3512,22,8,1,26,62640,24,162,53,231,15192,171,174,-3
3530,22,8,1,28,62653,40,160,56,296,15418,169,173,-4
3535,22,8,1,28,62654,41,160,56,311,15417,169,173,-4
3540,22,8,1,29,62655,42,155,55,311,15388,164,173,-9
3545,22,8,1,29,62656,43,156,56,322,15385,165,173,-8
3550,22,8,1,29,62657,44,163,55,307,15373,172,173,-1
3554,22,8,1,29,62658,45,158,53,217,15322,167,173,-6
3557,22,8,1,29,62659,46,163,53,238,15302,172,173,-1
3567,22,8,1,30,62661,48,165,53,261,15197,174,174,0
3571,22,8,1,30,62662,49,156,49,139,15197,165,174,-9
3575,22,8,1,30,62663,50,162,53,307,15143,171,174,-3
3579,22,8,1,31,62664,51,164,56,289,15078,173,175,-2
3582,22,8,1,31,62665,52,158,53,313,15015,167,175,-8
3585,22,8,1,31,62666,53,160,56,362,14972,169,175,-6
3588,22,8,1,31,62667,54,165,55,345,14865,174,175,-1
3592,22,8,1,32,62671,24,158,56,328,14440,167,174,-7
3608,22,8,1,35,62684,40,160,57,324,13417,169,172,-3
3612,22,8,1,35,62685,41,159,56,342,13349,168,172,-4
3616,22,8,1,35,62686,42,158,56,284,13109,167,172,-5
3620,22,8,1,35,62687,43,156,51,180,13109,165,172,-7
3624,22,8,1,35,62688,44,161,56,283,12911,170,171,-1
3628,22,8,1,36,62689,45,162,60,431,12722,171,171,0
3633,22,8,1,36,62690,46,161,58,367,12555,170,171,-1
3637,22,8,1,36,62691,47,159,59,447,12401,168,170,-2
3641,22,8,1,36,62692,48,160,61,426,12401,169,170,-1
3645,22,8,1,36,62693,49,157,62,532,12184,166,170,-4
3649,22,8,1,37,62694,50,161,60,403,11971,170,169,1
3653,22,8,1,37,62695,51,161,61,477,11825,170,169,1
3656,22,8,1,37,62696,52,157,62,505,11654,166,168,-2
3659,22,8,1,37,62697,53,161,61,469,11654,170,168,2
3662,22,8,1,37,62698,54,160,62,515,11491,169,168,1
3665,22,8,1,38,62702,24,157,64,553,10963,166,166,0
3682,22,8,1,41,62715,40,151,63,531,9766,160,161,-1
3686,22,8,1,41,62716,41,150,63,521,9627,159,160,-1
3690,22,8,1,41,62717,42,150,64,535,9627,159,160,-1
3693,22,8,1,42,62718,43,151,64,514,9509,160,159,1
3697,22,8,1,42,62719,44,149,65,568,9509,158,159,-1
3701,22,8,1,42,62720,45,150,69,625,9405,159,158,1
3706,22,8,1,42,62721,46,147,67,665,9291,156,158,-2
3709,22,8,1,42,62722,47,147,68,624,9291,156,158,-2
3714,22,8,1,43,62723,48,149,69,693,9189,158,157,1
3718,22,8,1,43,62724,49,149,68,604,9082,158,156,2
3722,22,8,1,43,62725,50,148,65,584,8974,157,155,2
3738,22,8,1,44,62731,24,145,67,593,8653,154,152,2
3755,22,8,1,47,62744,40,137,67,577,8368,146,145,1
3757,22,8,1,47,62745,41,136,70,666,8388,145,144,1
3760,22,8,1,47,62746,42,136,69,615,8410,145,144,1
3764,22,8,1,47,62747,43,138,65,483,8488,147,143,4
3768,22,8,1,48,62748,44,135,62,374,8555,144,142,2
3771,22,8,1,48,62749,45,140,62,432,8555,149,142,7
3775,22,8,1,48,62750,46,137,65,468,8643,146,140,6
3779,22,8,1,48,62751,47,137,65,492,8709,146,140,6
3783,22,8,1,48,62752,48,137,64,435,8754,146,139,7
3785,22,8,1,49,62753,49,136,63,462,8855,145,138,7
3789,22,8,1,49,62754,50,138,60,336,8855,147,138,9
3792,22,8,1,49,62755,51,136,63,469,8922,145,137,8
3795,22,8,1,49,62756,52,132,61,425,9009,141,136,5
3799,22,8,1,49,62757,53,127,60,392,9025,136,136,0
3802,22,8,1,50,62758,54,132,61,388,9010,141,136,5
3809,22,8,1,50,62762,24,133,60,400,8818,142,133,9
3831,22,8,1,53,62775,40,123,58,364,7923,132,126,6
3834,22,8,1,53,62776,41,123,56,323,7765,132,126,6
3838,22,8,1,54,62777,42,117,58,384,7608,126,126,0
3842,22,8,1,54,62778,43,123,52,190,7608,132,126,6
3846,22,8,1,54,62779,44,121,59,431,7450,130,126,4
3849,22,8,1,54,62780,45,122,61,441,7293,131,126,5
3853,22,8,1,54,62781,46,124,60,437,7248,133,126,7
3857,22,8,1,55,62782,47,122,62,475,7236,131,124,7
3862,22,8,1,55,62783,48,122,64,584,7236,131,124,7
3866,22,8,1,55,62784,49,119,68,688,7185,128,123,5
3869,22,8,1,55,62785,50,122,66,652,7112,131,122,9
3872,22,8,1,55,62786,51,120,68,698,7112,129,122,7
3875,22,8,1,56,62787,52,118,68,708,7051,127,120,7
3879,22,8,1,56,62788,53,119,64,563,7013,128,120,8
3882,22,8,1,56,62789,54,113,64,575,6922,122,118,4
3889,22,8,1,57,62793,24,112,62,497,6667,121,116,5
3909,22,8,1,59,62806,40,118,59,427,5659,127,134,-7
3913,22,8,2,0,62810,24,133,68,605,5484,142,142,0
3918,22,8,2,3,62823,40,151,59,397,5952,160,169,-9
3922,22,8,2,3,62824,41,156,58,381,5952,165,169,-4
3926,22,8,2,3,62825,42,150,50,169,6103,159,169,-10
3930,22,8,2,4,62826,43,155,55,299,6300,164,168,-4
3934,22,8,2,4,62827,44,151,52,186,6424,160,168,-8
3938,22,8,2,4,62828,45,161,50,161,6495,170,168,2
3942,22,8,2,4,62829,46,158,50,166,6700,167,168,-1
3946,22,8,2,4,62830,47,153,52,194,6798,162,168,-6
3950,22,8,2,5,62831,48,153,57,308,6817,162,168,-6
3954,22,8,2,5,62832,49,152,57,383,6817,161,168,-7
3959,22,8,2,5,62833,50,155,59,423,6817,164,168,-4
3964,22,8,2,5,62834,51,154,60,463,6885,163,169,-6
3969,22,8,2,5,62835,52,152,60,441,6989,161,169,-8
3974,22,8,2,6,62836,53,157,62,465,7087,166,169,-3
3979,22,8,2,6,62837,54,162,55,297,7194,171,169,2
3987,22,8,2,7,62841,24,156,59,395,7758,165,169,-4
3998,22,8,2,9,62854,40,154,61,498,9159,163,171,-8
4002,22,8,2,9,62855,41,159,59,410,9231,168,171,-3
4006,22,8,2,10,62856,42,157,60,502,9288,166,170,-4
4010,22,8,2,10,62857,43,157,62,497,9389,166,170,-4
4014,22,8,2,10,62858,44,159,61,484,9479,168,171,-3
4018,22,8,2,10,62859,45,161,64,561,9582,170,171,-1
4022,22,8,2,11,62860,46,157,60,443,9679,166,171,-5
4026,22,8,2,11,62861,47,154,57,316,9703,163,171,-8
4030,22,8,2,11,62862,48,156,54,283,9721,165,172,-7
4034,22,8,2,11,62863,49,156,54,252,9782,165,172,-7
4039,22,8,2,11,62864,50,161,60,438,9856,170,172,-2
4044,22,8,2,12,62865,51,162,64,596,9930,171,173,-2
4049,22,8,2,12,62866,52,160,61,469,9930,169,173,-4
4054,22,8,2,12,62867,53,154,65,604,10011,163,173,-10
4059,22,8,2,12,62868,54,159,65,597,10075,168,174,-6
4067,22,8,2,13,62872,24,166,58,357,10387,175,176,-1
4078,22,8,2,16,62885,40,164,54,289,11743,173,177,-4
4082,22,8,2,16,62886,41,166,54,308,11889,175,177,-2
4086,22,8,2,16,62887,42,165,51,208,12008,174,177,-3
4090,22,8,2,16,62888,43,160,54,265,12168,169,177,-8
4094,22,8,2,16,62889,44,160,53,249,12275,169,177,-8
4098,22,8,2,17,62890,45,169,50,172,12481,178,177,1
4102,22,8,2,17,62891,46,161,51,201,12753,170,177,-7
4106,22,8,2,17,62892,47,157,51,169,12753,166,177,-11
4109,22,8,2,17,62893,48,167,51,166,12914,176,177,-1
4114,22,8,2,17,62894,49,165,51,186,13013,174,177,-3
4119,22,8,2,18,62895,50,165,49,125,13041,174,177,-3
4124,22,8,2,18,62896,51,169,52,200,13053,178,177,1
4129,22,8,2,18,62897,52,163,50,144,13161,172,177,-5
4139,22,8,2,18,62899,54,164,48,132,13423,173,177,-4
4147,22,8,2,19,62903,24,164,54,274,13239,173,177,-4
4161,22,8,2,22,62917,41,153,51,163,13147,162,182,-20
4165,22,8,2,22,62918,42,166,57,350,13235,175,183,-8
4169,22,8,2,23,62919,43,168,57,325,13302,177,183,-6
4174,22,8,2,23,62920,44,167,54,254,13343,176,184,-8
4178,22,8,2,23,62921,45,167,54,246,13356,176,184,-8
4182,22,8,2,23,62922,46,166,51,160,13293,175,184,-9
4186,22,8,2,23,62923,47,164,53,213,13231,173,184,-11
4190,22,8,2,24,62924,48,171,55,294,13231,180,184,-4
4194,22,8,2,24,62925,49,170,50,166,13163,179,184,-5
4204,22,8,2,24,62927,51,168,53,235,12985,177,184,-7
4209,22,8,2,24,62928,52,171,51,141,12943,180,184,-4
4226,22,8,2,26,62934,24,167,51,197,12557,176,183,-7
4237,22,8,2,28,62947,40,174,50,124,11992,183,186,-3
4241,22,8,2,28,62948,41,171,60,438,11992,180,186,-6
4245,22,8,2,29,62949,42,173,55,302,11992,182,186,-4
4250,22,8,2,29,62950,43,172,56,339,11992,181,186,-5
4254,22,8,2,29,62951,44,173,56,318,11992,182,186,-4
4257,22,8,2,29,62952,45,176,55,311,11992,185,186,-1
4260,22,8,2,30,62953,46,173,56,332,11989,182,186,-4
4263,22,8,2,30,62954,47,171,56,314,11993,180,186,-6
4266,22,8,2,30,62955,48,170,57,375,12062,179,187,-8
4269,22,8,2,30,62956,49,175,54,267,12172,184,187,-3
4272,22,8,2,30,62957,50,164,54,285,12189,173,187,-14
4276,22,8,2,31,62958,51,169,53,237,12181,178,187,-9
4280,22,8,2,31,62959,52,173,57,370,12165,182,187,-5
4285,22,8,2,31,62960,53,173,52,211,12001,182,186,-4
4289,22,8,2,31,62961,54,178,56,403,11998,187,187,0
4296,22,8,2,32,62965,24,179,54,306,11999,188,188,0
4307,22,8,2,35,62978,40,179,52,276,11362,188,191,-3
4310,22,8,2,35,62979,41,177,52,218,11338,186,192,-6
4314,22,8,2,35,62980,42,185,50,207,11275,194,192,2
4318,22,8,2,35,62981,43,178,54,265,11209,187,192,-5
4326,22,8,2,36,62983,45,178,47,137,11054,187,193,-6
4330,22,8,2,36,62984,46,173,49,164,11008,182,193,-11
4334,22,8,2,36,62985,47,172,49,144,10933,181,194,-13
4338,22,8,2,36,62986,48,178,51,187,10873,187,194,-7
4342,22,8,2,36,62987,49,182,50,164,10873,191,194,-3
4351,22,8,2,37,62989,51,187,50,240,10778,196,195,1
4356,22,8,2,37,62990,52,184,50,179,10778,193,195,-2
4361,22,8,2,37,62991,53,184,49,199,10779,193,195,-2
4366,22,8,2,37,62992,54,183,56,356,10779,192,195,-3
4375,22,8,2,38,62996,24,185,54,293,10748,194,196,-2
4387,22,8,2,41,63009,40,190,57,350,10469,199,199,0
4390,22,8,2,41,63010,41,188,57,388,10407,197,200,-3
4394,22,8,2,41,63011,42,187,55,345,10310,196,200,-4
4398,22,8,2,42,63012,43,188,53,256,10305,197,201,-4
4402,22,8,2,42,63013,44,191,56,335,10305,200,201,-1
4406,22,8,2,42,63014,45,192,55,337,10234,201,201,0
4410,22,8,2,42,63015,46,191,54,323,10177,200,201,-1
4414,22,8,2,42,63016,47,188,56,339,10099,197,202,-5
4418,22,8,2,43,63017,48,188,57,363,10030,197,203,-6
4422,22,8,2,43,63018,49,192,57,354,9988,201,203,-2
4426,22,8,2,43,63019,50,185,51,226,9959,194,203,-9
4431,22,8,2,43,63020,51,187,52,176,9914,196,204,-8
4436,22,8,2,43,63021,52,192,56,330,9844,201,204,-3
4441,22,8,2,44,63022,53,193,53,214,9784,202,205,-3
4446,22,8,2,44,63023,54,187,50,208,9731,196,205,-9
4455,22,8,2,45,63027,24,188,51,218,9735,197,207,-10
4482,22,8,2,48,63044,44,193,51,199,8851,202,205,-3
4486,22,8,2,48,63045,45,193,54,301,8576,202,203,-1
4490,22,8,2,48,63046,46,194,52,235,8576,203,203,0
4494,22,8,2,49,63047,47,195,54,267,8377,204,202,2
4498,22,8,2,49,63048,48,192,54,271,8196,201,201,0
4502,22,8,2,49,63049,49,196,59,436,8071,205,200,5
4506,22,8,2,49,63050,50,192,58,413,7852,201,198,3
4511,22,8,2,50,63051,51,186,61,503,7852,195,198,-3
4516,22,8,2,50,63052,52,193,56,325,7670,202,197,5
4521,22,8,2,50,63053,53,186,60,478,7444,195,195,0
4526,22,8,2,50,63054,54,185,61,496,7444,194,195,-1
4535,22,8,2,51,63058,24,181,61,510,7079,190,189,1
4547,22,8,2,54,63071,40,174,58,420,8193,183,181,2
4550,22,8,2,54,63072,41,167,61,514,8341,176,181,-5
4554,22,8,2,54,63073,42,173,57,355,8487,182,181,1
4558,22,8,2,54,63074,43,176,51,194,8657,185,180,5
4562,22,8,2,54,63075,44,169,51,200,8657,178,180,-2
4566,22,8,2,55,63076,45,164,52,192,8882,173,180,-7
4570,22,8,2,55,63077,46,169,50,157,8882,178,180,-2
4574,22,8,2,55,63078,47,161,53,206,9108,170,180,-10
4578,22,8,2,55,63079,48,166,54,289,9108,175,180,-5
4582,22,8,2,55,63080,49,162,51,174,9279,171,179,-8
4586,22,8,2,56,63081,50,167,53,309,9279,176,179,-3
4591,22,8,2,56,63082,51,161,53,220,9427,170,179,-9
4596,22,8,2,56,63083,52,162,51,248,9573,171,179,-8
4601,22,8,2,56,63084,53,165,49,159,9719,174,179,-5
4606,22,8,2,56,63085,54,164,52,251,9874,173,179,-6
4615,22,8,2,57,63089,24,172,51,210,10255,181,179,2
4629,22,8,3,2,63103,24,174,55,314,9860,183,189,-6
4652,22,8,3,5,63116,40,181,51,202,8910,190,196,-6
4661,22,8,3,5,63118,42,189,54,314,8656,198,197,1
4667,22,8,3,6,63119,43,186,54,297,8546,195,198,-3
4673,22,8,3,6,63120,44,187,52,232,8447,196,199,-3
4677,22,8,3,6,63121,45,189,53,244,8447,198,199,-1
4680,22,8,3,6,63122,46,190,57,360,8394,199,199,0
4683,22,8,3,6,63123,47,178,53,236,8394,187,199,-12
4687,22,8,3,7,63124,48,182,55,299,8394,191,199,-8
4689,22,8,3,7,63125,49,185,54,290,8394,194,199,-5
4694,22,8,3,7,63126,50,186,55,273,8394,195,199,-4
4697,22,8,3,7,63127,51,183,55,299,8394,192,199,-7
4700,22,8,3,7,63128,52,186,54,258,8394,195,199,-4
4703,22,8,3,8,63129,53,182,55,297,8394,191,199,-8
4706,22,8,3,8,63130,54,178,54,291,8394,187,199,-12
4709,22,8,3,9,63134,24,186,54,256,8328,195,200,-5
4731,22,8,3,11,63147,40,189,59,414,8036,198,204,-6
4735,22,8,3,11,63148,41,193,61,489,7964,202,205,-3
4742,22,8,3,12,63149,42,195,58,402,7903,204,206,-2
4747,22,8,3,12,63150,43,199,56,328,7814,208,207,1
4752,22,8,3,12,63151,44,192,55,285,7755,201,207,-6
4757,22,8,3,12,63152,45,176,49,126,7721,185,208,-23
4760,22,8,3,12,63153,46,189,51,199,7692,198,209,-11
4763,22,8,3,13,63154,47,198,54,215,7688,207,209,-2
4765,22,8,3,13,63155,48,197,63,588,7690,206,210,-4
4769,22,8,3,13,63156,49,201,63,514,7671,210,211,-1
4772,22,8,3,13,63157,50,197,58,377,7658,206,212,-6
4775,22,8,3,13,63158,51,201,59,399,7651,210,213,-3
4778,22,8,3,14,63159,52,200,60,450,7622,209,213,-4
4781,22,8,3,14,63160,53,200,56,339,7612,209,214,-5
4784,22,8,3,14,63161,54,200,55,305,7628,209,215,-6
4788,22,8,3,15,63165,24,199,51,190,7646,208,217,-9
4801,22,8,3,18,63178,40,209,52,242,7374,218,221,-3
4805,22,8,3,18,63179,41,202,52,180,7354,211,222,-11
4809,22,8,3,18,63180,42,208,54,272,7292,217,222,-5
4817,22,8,3,18,63182,44,205,50,141,7281,214,223,-9
4828,22,8,3,19,63185,47,215,48,162,7163,224,224,0
4835,22,8,3,19,63187,49,204,50,201,7085,213,225,-12
4840,22,8,3,20,63188,50,216,54,205,7054,225,225,0
4844,22,8,3,20,63189,51,200,48,142,6993,209,225,-16
4848,22,8,3,20,63190,52,203,47,122,6908,212,225,-13
4882,22,8,3,24,63209,40,217,54,237,7145,226,234,-8
4889,22,8,3,24,63211,42,220,55,279,7313,229,235,-6
4894,22,8,3,24,63212,43,219,51,138,7386,228,236,-8
5148,22,8,3,49,63333,40,197,50,182,11026,206,222,-16
5152,22,8,3,50,63335,42,207,52,193,11160,216,221,-5
5157,22,8,3,50,63337,44,202,51,208,11295,211,220,-9
5159,22,8,3,50,63338,45,206,51,232,11423,215,219,-4
5161,22,8,3,50,63339,46,203,53,211,11423,212,219,-7
5163,22,8,3,51,63340,47,201,52,246,11555,210,219,-9
5166,22,8,3,51,63341,48,204,51,190,11555,213,219,-6
5167,22,8,3,51,63342,49,199,50,133,11666,208,218,-10
5172,22,8,3,51,63344,51,188,49,136,11729,197,217,-20
5174,22,8,3,52,63345,52,197,49,147,11888,206,217,-11
5176,22,8,3,52,63346,53,186,49,123,11906,195,216,-21
5212,22,8,3,56,63364,40,194,53,189,9460,203,209,-6
5214,22,8,3,56,63365,41,192,52,190,9323,201,208,-7
5218,22,8,3,56,63367,43,191,52,232,9148,200,207,-7
5221,22,8,3,56,63368,44,185,52,219,9014,194,206,-12
5223,22,8,3,57,63369,45,185,52,203,9014,194,206,-12
5225,22,8,3,57,63370,46,187,54,288,8822,196,205,-9
5227,22,8,3,57,63371,47,191,51,211,8573,200,203,-3
5230,22,8,3,57,63372,48,193,53,236,8562,202,203,-1
5231,22,8,3,57,63373,49,191,54,281,8436,200,202,-2
5235,22,8,3,58,63374,50,185,51,195,8228,194,201,-7
5236,22,8,3,58,63375,51,193,60,420,8228,202,201,1
5238,22,8,3,58,63376,52,193,56,346,8000,202,199,3
5240,22,8,3,58,63377,53,187,57,357,8000,196,199,-3
5242,22,8,3,58,63378,54,189,60,449,7755,198,197,1
5249,22,8,3,59,63382,24,185,59,429,7308,194,193,1
5254,22,8,4,0,63387,24,179,62,494,6867,188,191,-3
5258,22,8,4,3,63400,40,187,66,612,6119,196,201,-5
5262,22,8,4,3,63401,41,186,65,611,6046,195,203,-8
5266,22,8,4,3,63402,42,189,64,540,6021,198,203,-5
5270,22,8,4,3,63403,43,186,58,356,5917,195,204,-9
5274,22,8,4,4,63404,44,187,57,321,5783,196,205,-9
5278,22,8,4,4,63405,45,182,50,164,5697,191,206,-15
5354,22,8,4,11,63439,48,214,50,140,4885,223,242,-19
5374,22,8,4,12,63444,53,233,48,129,4482,242,247,-5
5378,22,8,4,12,63445,54,227,49,127,4389,236,248,-12
5382,22,8,4,13,63449,24,237,49,184,4222,246,251,-5
5386,22,8,4,16,63462,40,254,71,806,3681,263,267,-4
5390,22,8,4,16,63463,41,253,74,986,3663,262,268,-6
5394,22,8,4,16,63464,42,263,72,852,3583,272,268,4
5398,22,8,4,16,63465,43,254,75,987,3568,263,269,-6
5402,22,8,4,16,63466,44,262,67,676,3494,271,271,0
5406,22,8,4,17,63467,45,260,65,621,3422,269,271,-2
5410,22,8,4,17,63468,46,264,73,941,3428,273,272,1
5414,22,8,4,17,63469,47,259,52,203,3370,268,273,-5
5418,22,8,4,17,63470,48,263,61,473,3284,272,274,-2
5422,22,8,4,17,63471,49,264,59,419,3197,273,275,-2
5426,22,8,4,18,63472,50,264,71,870,3165,273,276,-3
5430,22,8,4,18,63473,51,261,67,716,3227,270,276,-6
5434,22,8,4,18,63474,52,267,73,917,3287,276,276,0
5439,22,8,4,18,63475,53,263,70,835,3376,272,276,-4
5442,22,8,4,18,63476,54,277,71,900,3443,286,276,10
5446,22,8,4,19,63480,24,255,55,288,3497,264,276,-12
5450,22,8,4,22,63493,40,279,64,613,3994,288,274,14
5454,22,8,4,22,63494,41,267,60,438,4099,276,274,2
5458,22,8,4,22,63495,42,266,67,712,4167,275,274,1
5462,22,8,4,22,63496,43,267,68,741,4239,276,274,2
5466,22,8,4,23,63497,44,262,63,580,4286,271,274,-3
5471,22,8,4,23,63498,45,273,63,632,4344,282,274,8
5474,22,8,4,23,63499,46,266,69,795,4400,275,273,2
5478,22,8,4,23,63500,47,267,75,992,4453,276,274,2
5482,22,8,4,24,63501,48,265,67,723,4539,274,273,1
5486,22,8,4,24,63502,49,266,69,808,4627,275,273,2
5490,22,8,4,24,63503,50,259,64,652,4681,268,274,-6
5494,22,8,4,24,63504,51,267,66,664,4769,276,274,2
5498,22,8,4,24,63505,52,258,56,340,4836,267,275,-8
5503,22,8,4,25,63506,53,261,51,189,4898,270,275,-5
5506,22,8,4,25,63507,54,264,56,371,4904,273,274,-1
5514,22,8,4,28,63524,40,260,49,169,5349,269,268,1
5589,22,8,4,35,63558,43,252,47,140,6737,261,263,-2
5638,22,8,4,38,63573,24,252,46,135,7330,261,261,0
6082,22,8,5,25,63801,49,287,58,438,6250,296,299,-3
6085,22,8,5,25,63802,50,288,56,337,6232,297,299,-2
6086,22,8,5,25,63803,51,292,53,246,6247,301,301,0
6087,22,8,5,25,63804,52,296,54,284,6204,305,302,3
6089,22,8,5,26,63805,53,291,61,498,6118,300,303,-3
6092,22,8,5,26,63806,54,297,66,648,6029,306,304,2
6093,22,8,5,27,63810,24,301,64,585,5890,310,306,4
6134,22,8,5,30,63829,46,310,50,198,3922,319,317,2
6149,22,8,5,31,63833,50,318,56,300,3867,327,323,4
6174,22,8,5,36,63854,40,321,60,426,3360,330,333,-3
6178,22,8,5,36,63855,41,333,56,301,3360,342,333,9
6182,22,8,5,36,63856,42,325,55,288,3360,334,333,1
6186,22,8,5,36,63857,43,335,57,351,3360,344,333,11
6190,22,8,5,36,63858,44,329,57,333,3360,338,333,5
6194,22,8,5,37,63859,45,329,59,385,3360,338,333,5
6198,22,8,5,37,63860,46,331,57,361,3361,340,333,7
6202,22,8,5,37,63861,47,332,58,397,3361,341,333,8
6206,22,8,5,37,63862,48,324,57,370,3361,333,333,0
6210,22,8,5,37,63863,49,330,58,367,3360,339,333,6
6213,22,8,5,38,63864,50,331,57,343,3360,340,333,7
6214,22,8,5,38,63865,51,331,58,362,3360,340,333,7
6215,22,8,5,38,63866,52,333,58,360,3360,342,333,9
6217,22,8,5,38,63867,53,331,58,359,3360,340,333,7
6220,22,8,5,38,63868,54,327,58,366,3360,336,333,3
6221,22,8,5,39,63872,24,330,58,379,3361,339,333,6
6238,22,8,5,42,63885,40,330,63,463,3227,339,337,2
6242,22,8,5,42,63886,41,331,57,304,3227,340,337,3
6246,22,8,5,42,63887,42,332,60,422,3224,341,337,4
6250,22,8,5,42,63888,43,331,67,619,3176,340,338,2
6254,22,8,5,43,63889,44,330,67,644,3099,339,339,0
6258,22,8,5,43,63890,45,335,60,449,3017,344,339,5
6262,22,8,5,43,63891,46,336,60,422,2979,345,339,6
6266,22,8,5,43,63892,47,331,62,502,2910,340,338,2
6270,22,8,5,44,63893,48,333,65,598,2844,342,337,5
6274,22,8,5,44,63894,49,328,66,620,2773,337,334,3
6277,22,8,5,44,63895,50,330,66,642,2652,339,335,4
6278,22,8,5,44,63896,51,329,67,634,2551,338,337,1
6279,22,8,5,44,63897,52,329,69,663,2443,338,339,-1
6281,22,8,5,45,63898,53,324,56,332,2400,333,340,-7
6284,22,8,5,45,63899,54,336,57,322,2400,345,340,5
6285,22,8,5,46,63903,24,336,56,296,2400,345,340,5

## Sheet: lab
#yy,mon,day,hr,min,win,rssi,brg_real,brg_comp
13,7,30,16,54,1.4373e+05,100,9,2
13,7,30,16,54,1.4373e+05,99,10,5
13,7,30,16,54,1.4373e+05,100,9,1
13,7,30,16,54,1.4373e+05,99,10,5
13,7,30,16,54,1.4373e+05,100,10,5
13,7,30,16,54,1.4373e+05,100,9,2
13,7,30,16,54,1.4374e+05,99,9,2
13,7,30,16,54,1.4374e+05,100,10,4
13,7,30,16,54,1.4374e+05,99,10,4
13,7,30,16,55,1.4374e+05,99,9,0
13,7,30,16,55,1.4374e+05,99,11,6
13,7,30,16,55,1.4374e+05,98,9,0
13,7,30,16,55,1.4374e+05,100,10,3
13,7,30,16,55,1.4374e+05,99,10,5
13,7,30,16,55,1.4374e+05,99,9,0
13,7,30,16,55,1.4374e+05,99,10,4
13,7,30,16,55,1.4375e+05,99,11,7
13,7,30,16,55,1.4375e+05,99,11,6
13,7,30,16,55,1.4375e+05,99,11,6
13,7,30,16,56,1.4375e+05,99,18,19
13,7,30,16,56,1.4375e+05,100,19,20
13,7,30,16,56,1.4375e+05,99,21,22
13,7,30,16,56,1.4375e+05,99,21,22
13,7,30,16,56,1.4375e+05,98,20,21
13,7,30,16,56,1.4376e+05,99,14,15
13,7,30,16,56,1.4376e+05,98,17,18
13,7,30,16,56,1.4376e+05,99,22,23
13,7,30,16,56,1.4376e+05,99,18,19
13,7,30,16,56,1.4376e+05,99,20,21
13,7,30,16,56,1.4376e+05,100,20,21
13,7,30,16,57,1.4376e+05,100,20,21
13,7,30,16,57,1.4376e+05,99,21,22
13,7,30,16,57,1.4376e+05,100,17,18
13,7,30,16,57,1.4376e+05,99,22,23
13,7,30,16,57,1.4377e+05,99,20,21
13,7,30,16,57,1.4377e+05,99,16,17
13,7,30,16,57,1.4377e+05,100,21,22
13,7,30,16,57,1.4377e+05,99,18,19
13,7,30,16,57,1.4377e+05,100,20,21
13,7,30,16,57,1.4377e+05,100,16,17
13,7,30,16,58,1.4377e+05,99,32,34
13,7,30,16,58,1.4377e+05,99,34,37
13,7,30,16,58,1.4378e+05,99,32,34
13,7,30,16,58,1.4378e+05,98,32,34
13,7,30,16,58,1.4378e+05,99,33,36
13,7,30,16,58,1.4378e+05,99,34,37
13,7,30,16,58,1.4378e+05,99,35,38
13,7,30,16,58,1.4378e+05,99,33,35
13,7,30,16,58,1.4378e+05,100,33,35
13,7,30,16,58,1.4378e+05,100,32,34
13,7,30,16,58,1.4378e+05,99,34,37
13,7,30,16,59,1.4378e+05,99,31,33
13,7,30,16,59,1.4379e+05,98,35,38
13,7,30,16,59,1.4379e+05,99,30,31
13,7,30,16,59,1.4379e+05,99,33,36
13,7,30,16,59,1.4379e+05,98,33,36
13,7,30,16,59,1.4379e+05,100,33,35
13,7,30,16,59,1.4379e+05,99,30,31
13,7,30,16,59,1.4379e+05,99,34,37
13,7,30,16,59,1.4379e+05,99,33,35
13,7,30,16,59,1.4379e+05,99,34,37
13,7,30,16,59,1.4379e+05,98,34,37
13,7,30,17,0,1.438e+05,100,46,50
13,7,30,17,0,1.438e+05,98,43,48
13,7,30,17,0,1.438e+05,100,51,54
13,7,30,17,0,1.438e+05,100,51,54
13,7,30,17,0,1.438e+05,99,51,54
13,7,30,17,0,1.438e+05,100,51,54
13,7,30,17,0,1.438e+05,100,49,52
13,7,30,17,0,1.438e+05,100,47,51
13,7,30,17,0,1.438e+05,99,41,46
13,7,30,17,0,1.438e+05,99,51,54
13,7,30,17,0,1.4381e+05,100,49,52
13,7,30,17,0,1.4381e+05,100,46,50
13,7,30,17,1,1.4381e+05,100,50,53
13,7,30,17,1,1.4381e+05,100,47,51
13,7,30,17,1,1.4381e+05,99,51,54
13,7,30,17,1,1.4381e+05,100,46,50
13,7,30,17,1,1.4381e+05,100,46,50
13,7,30,17,1,1.4381e+05,99,39,45
13,7,30,17,1,1.4381e+05,96,31,33
13,7,30,17,1,1.4381e+05,100,47,51
13,7,30,17,1,1.4382e+05,100,53,55
13,7,30,17,1,1.4382e+05,100,49,52
13,7,30,17,1,1.4382e+05,100,65,66
13,7,30,17,2,1.4382e+05,100,65,66
13,7,30,17,2,1.4382e+05,100,67,68
13,7,30,17,2,1.4382e+05,100,68,69
13,7,30,17,2,1.4382e+05,99,67,68
13,7,30,17,2,1.4382e+05,99,58,59
13,7,30,17,2,1.4382e+05,100,64,65
13,7,30,17,2,1.4383e+05,100,67,68
13,7,30,17,2,1.4383e+05,99,59,60
13,7,30,17,2,1.4383e+05,99,61,62
13,7,30,17,2,1.4383e+05,99,64,65
13,7,30,17,2,1.4383e+05,100,65,66
13,7,30,17,3,1.4383e+05,95,62,63
13,7,30,17,3,1.4383e+05,98,60,61
13,7,30,17,3,1.4383e+05,100,63,64
13,7,30,17,3,1.4383e+05,100,63,64
13,7,30,17,3,1.4383e+05,100,67,68
13,7,30,17,3,1.4384e+05,100,67,68
13,7,30,17,3,1.4384e+05,99,65,66
13,7,30,17,3,1.4384e+05,99,67,68
13,7,30,17,3,1.4384e+05,100,65,66
13,7,30,17,3,1.4384e+05,100,64,65
13,7,30,17,3,1.4384e+05,100,63,64
13,7,30,17,3,1.4384e+05,99,62,63
13,7,30,17,4,1.4384e+05,100,66,67
13,7,30,17,4,1.4384e+05,99,62,63
13,7,30,17,4,1.4385e+05,100,75,76
13,7,30,17,4,1.4385e+05,100,79,82
13,7,30,17,4,1.4385e+05,99,73,74
13,7,30,17,4,1.4385e+05,99,77,79
13,7,30,17,4,1.4385e+05,99,75,76
13,7,30,17,4,1.4385e+05,100,78,80
13,7,30,17,4,1.4385e+05,100,76,78
13,7,30,17,4,1.4385e+05,96,82,86
13,7,30,17,5,1.4385e+05,99,75,76
13,7,30,17,5,1.4385e+05,100,78,81
13,7,30,17,5,1.4386e+05,100,77,79
13,7,30,17,5,1.4386e+05,100,76,77
13,7,30,17,5,1.4386e+05,100,79,82
13,7,30,17,5,1.4386e+05,100,80,83
13,7,30,17,5,1.4386e+05,100,76,77
13,7,30,17,5,1.4386e+05,100,78,81
13,7,30,17,5,1.4386e+05,100,78,81
13,7,30,17,5,1.4386e+05,100,78,80
13,7,30,17,5,1.4386e+05,100,76,77
13,7,30,17,5,1.4386e+05,99,76,77
13,7,30,17,6,1.4387e+05,100,79,82
13,7,30,17,6,1.4387e+05,100,77,79
13,7,30,17,6,1.4387e+05,99,76,78
13,7,30,17,6,1.4387e+05,99,77,79
13,7,30,17,6,1.4387e+05,100,90,97
13,7,30,17,6,1.4387e+05,100,87,93
13,7,30,17,6,1.4387e+05,100,89,96
13,7,30,17,6,1.4387e+05,100,90,97
13,7,30,17,6,1.4388e+05,100,85,91
13,7,30,17,7,1.4388e+05,100,88,95
13,7,30,17,7,1.4388e+05,100,88,94
13,7,30,17,7,1.4388e+05,100,85,91
13,7,30,17,7,1.4388e+05,99,88,95
13,7,30,17,7,1.4388e+05,99,88,95
13,7,30,17,7,1.4388e+05,99,89,96
13,7,30,17,7,1.4388e+05,100,84,90
13,7,30,17,7,1.4388e+05,99,86,92
13,7,30,17,7,1.4388e+05,100,84,90
13,7,30,17,7,1.4389e+05,99,86,92
13,7,30,17,7,1.4389e+05,98,89,96
13,7,30,17,7,1.4389e+05,100,89,96
13,7,30,17,8,1.4389e+05,100,86,92
13,7,30,17,8,1.4389e+05,100,87,93
13,7,30,17,8,1.4389e+05,100,89,96
13,7,30,17,8,1.4389e+05,100,85,91
13,7,30,17,8,1.4389e+05,100,89,96
13,7,30,17,8,1.4389e+05,99,88,94
13,7,30,17,14,1.4396e+05,89,11,7
13,7,30,17,14,1.4396e+05,90,11,7
13,7,30,17,14,1.4396e+05,90,11,7
13,7,30,17,14,1.4396e+05,89,10,4
13,7,30,17,14,1.4396e+05,90,10,4
13,7,30,17,14,1.4396e+05,90,9,0
13,7,30,17,14,1.4396e+05,90,9,2
13,7,30,17,14,1.4397e+05,89,9,0
13,7,30,17,14,1.4397e+05,90,10,3
13,7,30,17,14,1.4397e+05,90,9,2
13,7,30,17,15,1.4397e+05,90,10,3
13,7,30,17,15,1.4397e+05,89,9,1
13,7,30,17,15,1.4397e+05,88,12,10
13,7,30,17,15,1.4397e+05,90,9,2
13,7,30,17,15,1.4397e+05,89,11,7
13,7,30,17,15,1.4397e+05,90,11,6
13,7,30,17,15,1.4397e+05,90,11,6
13,7,30,17,15,1.4398e+05,90,9,2
13,7,30,17,15,1.4398e+05,89,10,3
13,7,30,17,15,1.4398e+05,89,10,4
13,7,30,17,15,1.4398e+05,90,10,3
13,7,30,17,16,1.4398e+05,90,18,19
13,7,30,17,16,1.4398e+05,90,20,21
13,7,30,17,16,1.4398e+05,90,18,19
13,7,30,17,16,1.4398e+05,89,18,19
13,7,30,17,16,1.4398e+05,90,18,19
13,7,30,17,16,1.4399e+05,90,23,24
13,7,30,17,16,1.4399e+05,90,22,23
13,7,30,17,16,1.4399e+05,88,12,11
13,7,30,17,16,1.4399e+05,90,22,23
13,7,30,17,16,1.4399e+05,90,22,23
13,7,30,17,16,1.4399e+05,90,24,25
13,7,30,17,16,1.4399e+05,90,18,19
13,7,30,17,17,1.4399e+05,90,18,19
13,7,30,17,17,1.4399e+05,90,22,23
13,7,30,17,17,1.4399e+05,90,19,20
13,7,30,17,17,1.44e+05,90,17,18
13,7,30,17,17,1.44e+05,90,18,19
13,7,30,17,17,1.44e+05,90,18,19
13,7,30,17,17,1.44e+05,90,20,21
13,7,30,17,17,1.44e+05,90,20,21
13,7,30,17,17,1.44e+05,90,22,23
13,7,30,17,17,1.44e+05,90,21,22
13,7,30,17,18,1.44e+05,87,29,30
13,7,30,17,18,1.44e+05,90,35,39
13,7,30,17,18,1.4401e+05,90,33,36
13,7,30,17,18,1.4401e+05,89,35,39
13,7,30,17,18,1.4401e+05,89,35,38
13,7,30,17,18,1.4401e+05,90,35,38
13,7,30,17,18,1.4401e+05,90,32,34
13,7,30,17,18,1.4401e+05,89,33,36
13,7,30,17,18,1.4401e+05,90,32,34
13,7,30,17,18,1.4401e+05,90,31,33
13,7,30,17,18,1.4401e+05,90,30,31
13,7,30,17,18,1.4401e+05,89,35,39
13,7,30,17,19,1.4402e+05,89,32,34
13,7,30,17,19,1.4402e+05,90,29,30
13,7,30,17,19,1.4402e+05,90,33,36
13,7,30,17,19,1.4402e+05,90,31,33
13,7,30,17,19,1.4402e+05,90,32,34
13,7,30,17,19,1.4402e+05,86,37,41
13,7,30,17,19,1.4402e+05,90,32,34
13,7,30,17,19,1.4402e+05,89,36,40
13,7,30,17,19,1.4402e+05,89,35,39
13,7,30,17,19,1.4402e+05,89,36,40
13,7,30,17,19,1.4403e+05,89,35,39
13,7,30,17,20,1.4403e+05,90,47,51
13,7,30,17,20,1.4403e+05,89,39,45
13,7,30,17,20,1.4403e+05,90,46,50
13,7,30,17,20,1.4403e+05,90,47,51
13,7,30,17,20,1.4403e+05,91,45,49
13,7,30,17,20,1.4403e+05,89,38,43
13,7,30,17,20,1.4403e+05,90,45,49
13,7,30,17,20,1.4403e+05,89,39,45
13,7,30,17,20,1.4403e+05,89,41,46
13,7,30,17,20,1.4404e+05,90,49,52
13,7,30,17,20,1.4404e+05,90,49,52
13,7,30,17,20,1.4404e+05,90,43,48
13,7,30,17,21,1.4404e+05,90,43,48
13,7,30,17,21,1.4404e+05,90,42,47
13,7,30,17,21,1.4404e+05,91,45,49
13,7,30,17,21,1.4404e+05,90,47,51
13,7,30,17,21,1.4404e+05,91,45,49
13,7,30,17,21,1.4404e+05,91,45,49
13,7,30,17,21,1.4404e+05,90,49,52
13,7,30,17,21,1.4405e+05,90,43,48
13,7,30,17,21,1.4405e+05,90,42,47
13,7,30,17,22,1.4405e+05,90,64,65
13,7,30,17,22,1.4405e+05,90,60,61
13,7,30,17,22,1.4405e+05,90,60,61
13,7,30,17,22,1.4405e+05,90,62,63
13,7,30,17,22,1.4405e+05,91,60,61
13,7,30,17,22,1.4405e+05,90,63,64
13,7,30,17,22,1.4406e+05,91,61,62
13,7,30,17,22,1.4406e+05,91,62,63
13,7,30,17,22,1.4406e+05,90,64,65
13,7,30,17,22,1.4406e+05,90,61,62
13,7,30,17,22,1.4406e+05,91,60,61
13,7,30,17,22,1.4406e+05,90,63,64
13,7,30,17,23,1.4406e+05,91,60,61
13,7,30,17,23,1.4406e+05,90,60,61
13,7,30,17,23,1.4406e+05,90,61,62
13,7,30,17,23,1.4406e+05,90,61,62
13,7,30,17,23,1.4407e+05,90,57,58
13,7,30,17,23,1.4407e+05,91,60,61
13,7,30,17,23,1.4407e+05,90,62,63
13,7,30,17,23,1.4407e+05,90,62,63
13,7,30,17,23,1.4407e+05,87,65,66
13,7,30,17,23,1.4407e+05,90,62,63
13,7,30,17,23,1.4407e+05,90,64,65
13,7,30,17,24,1.4407e+05,91,78,80
13,7,30,17,24,1.4407e+05,90,78,80
13,7,30,17,24,1.4408e+05,90,75,76
13,7,30,17,24,1.4408e+05,91,78,81
13,7,30,17,24,1.4408e+05,91,76,77
13,7,30,17,24,1.4408e+05,90,77,79
13,7,30,17,24,1.4408e+05,90,74,75
13,7,30,17,24,1.4408e+05,91,76,77
13,7,30,17,24,1.4408e+05,91,78,81
13,7,30,17,24,1.4408e+05,91,79,82
13,7,30,17,24,1.4408e+05,91,76,78
13,7,30,17,25,1.4408e+05,89,73,74
13,7,30,17,25,1.4409e+05,90,78,81
13,7,30,17,25,1.4409e+05,90,77,79
13,7,30,17,25,1.4409e+05,90,78,81
13,7,30,17,25,1.4409e+05,90,77,79
13,7,30,17,25,1.4409e+05,91,76,78
13,7,30,17,25,1.4409e+05,90,79,82
13,7,30,17,25,1.4409e+05,90,78,81
13,7,30,17,25,1.4409e+05,90,78,80
13,7,30,17,25,1.4409e+05,90,76,77
13,7,30,17,25,1.4409e+05,91,79,82
13,7,30,17,26,1.441e+05,90,88,94
13,7,30,17,26,1.441e+05,91,88,94
13,7,30,17,26,1.441e+05,90,86,92
13,7,30,17,26,1.441e+05,88,94,102
13,7,30,17,26,1.441e+05,90,90,97
13,7,30,17,26,1.441e+05,91,86,92
13,7,30,17,26,1.441e+05,91,89,96
13,7,30,17,26,1.441e+05,90,89,96
13,7,30,17,26,1.441e+05,91,85,91
13,7,30,17,26,1.4411e+05,90,89,96
13,7,30,17,26,1.4411e+05,91,89,96
13,7,30,17,27,1.4411e+05,91,88,94
13,7,30,17,27,1.4411e+05,90,86,92
13,7,30,17,27,1.4411e+05,90,88,94
13,7,30,17,27,1.4411e+05,91,89,96
13,7,30,17,27,1.4411e+05,90,90,97
13,7,30,17,27,1.4411e+05,91,89,96
13,7,30,17,27,1.4411e+05,91,89,96
13,7,30,17,27,1.4411e+05,90,90,97
13,7,30,17,27,1.4412e+05,87,92,100
13,7,30,17,27,1.4412e+05,90,89,96
13,7,30,17,27,1.4412e+05,90,90,97
13,7,30,17,28,1.4412e+05,91,89,96
13,7,30,17,31,1.4414e+05,83,10,4
13,7,30,17,31,1.4414e+05,83,10,3
13,7,30,17,31,1.4414e+05,83,11,6
13,7,30,17,31,1.4414e+05,83,9,2
13,7,30,17,31,1.4414e+05,81,9,1
13,7,30,17,31,1.4414e+05,83,10,5
13,7,30,17,31,1.4415e+05,82,11,6
13,7,30,17,31,1.4415e+05,82,10,3
13,7,30,17,31,1.4415e+05,83,10,3
13,7,30,17,31,1.4415e+05,83,10,3
13,7,30,17,31,1.4415e+05,83,10,3
13,7,30,17,32,1.4415e+05,83,10,5
13,7,30,17,32,1.4415e+05,82,9,1
13,7,30,17,32,1.4415e+05,83,10,5
13,7,30,17,32,1.4415e+05,83,9,1
13,7,30,17,32,1.4415e+05,83,9,1
13,7,30,17,32,1.4416e+05,82,10,5
13,7,30,17,32,1.4416e+05,82,9,1
13,7,30,17,32,1.4416e+05,83,10,4
13,7,30,17,32,1.4416e+05,83,10,5
13,7,30,17,32,1.4416e+05,83,9,2
13,7,30,17,32,1.4416e+05,83,9,2
13,7,30,17,33,1.4416e+05,83,10,5
13,7,30,17,33,1.4416e+05,83,10,5
13,7,30,17,33,1.4416e+05,82,10,5
13,7,30,17,33,1.4416e+05,82,9,2
13,7,30,17,33,1.4417e+05,82,18,19
13,7,30,17,33,1.4417e+05,83,17,18
13,7,30,17,33,1.4417e+05,82,16,17
13,7,30,17,33,1.4417e+05,82,18,19
13,7,30,17,33,1.4417e+05,82,18,19
13,7,30,17,34,1.4417e+05,82,19,20
13,7,30,17,34,1.4417e+05,83,16,17
13,7,30,17,34,1.4418e+05,82,19,20
13,7,30,17,34,1.4418e+05,82,18,19
13,7,30,17,34,1.4418e+05,82,16,17
13,7,30,17,34,1.4418e+05,83,14,15
13,7,30,17,34,1.4418e+05,80,15,16
13,7,30,17,34,1.4418e+05,81,19,20
13,7,30,17,34,1.4418e+05,83,17,18
13,7,30,17,34,1.4418e+05,82,17,18
13,7,30,17,34,1.4418e+05,82,18,19
13,7,30,17,34,1.4418e+05,82,16,17
13,7,30,17,35,1.4419e+05,82,18,19
13,7,30,17,35,1.4419e+05,83,18,19
13,7,30,17,35,1.4419e+05,82,19,20
13,7,30,17,35,1.4419e+05,82,16,17
13,7,30,17,35,1.4419e+05,82,31,32
13,7,30,17,35,1.4419e+05,82,32,34
13,7,30,17,35,1.4419e+05,82,31,32
13,7,30,17,35,1.4419e+05,83,31,32
13,7,30,17,35,1.4419e+05,83,31,32
13,7,30,17,35,1.442e+05,82,31,33
13,7,30,17,36,1.442e+05,82,31,32
13,7,30,17,36,1.442e+05,82,28,29
13,7,30,17,36,1.442e+05,82,32,34
13,7,30,17,36,1.442e+05,82,28,29
13,7,30,17,36,1.442e+05,79,33,35
13,7,30,17,36,1.442e+05,79,34,37
13,7,30,17,36,1.442e+05,82,31,33
13,7,30,17,36,1.442e+05,82,30,31
13,7,30,17,36,1.442e+05,82,33,35
13,7,30,17,36,1.4421e+05,82,31,33
13,7,30,17,36,1.4421e+05,82,33,35
13,7,30,17,36,1.4421e+05,82,31,33
13,7,30,17,37,1.4421e+05,82,31,33
13,7,30,17,37,1.4421e+05,82,30,31
13,7,30,17,37,1.4421e+05,82,32,34
13,7,30,17,37,1.4421e+05,82,31,33
13,7,30,17,37,1.4421e+05,82,32,34
13,7,30,17,37,1.4421e+05,82,42,47
13,7,30,17,37,1.4422e+05,83,45,49
13,7,30,17,37,1.4422e+05,82,46,50
13,7,30,17,37,1.4422e+05,83,46,50
13,7,30,17,37,1.4422e+05,82,42,47
13,7,30,17,38,1.4422e+05,83,46,50
13,7,30,17,38,1.4422e+05,83,45,49
13,7,30,17,38,1.4422e+05,83,45,49
13,7,30,17,38,1.4422e+05,81,51,54
13,7,30,17,38,1.4422e+05,83,49,52
13,7,30,17,38,1.4422e+05,82,42,47
13,7,30,17,38,1.4423e+05,83,49,52
13,7,30,17,38,1.4423e+05,83,46,50
13,7,30,17,38,1.4423e+05,82,49,52
13,7,30,17,38,1.4423e+05,82,46,50
13,7,30,17,38,1.4423e+05,83,50,53
13,7,30,17,38,1.4423e+05,82,43,48
13,7,30,17,39,1.4423e+05,82,47,51
13,7,30,17,39,1.4423e+05,83,49,52
13,7,30,17,39,1.4423e+05,83,50,53
13,7,30,17,39,1.4423e+05,83,47,51
13,7,30,17,39,1.4424e+05,82,65,66
13,7,30,17,39,1.4424e+05,83,67,68
13,7,30,17,39,1.4424e+05,83,64,65
13,7,30,17,39,1.4424e+05,82,64,65
13,7,30,17,39,1.4424e+05,83,66,67
13,7,30,17,39,1.4424e+05,82,61,62
13,7,30,17,40,1.4424e+05,83,64,65
13,7,30,17,40,1.4424e+05,83,62,63
13,7,30,17,40,1.4424e+05,80,59,60
13,7,30,17,40,1.4425e+05,82,64,65
13,7,30,17,40,1.4425e+05,83,66,67
13,7,30,17,40,1.4425e+05,83,65,66
13,7,30,17,40,1.4425e+05,83,66,67
13,7,30,17,40,1.4425e+05,83,63,64
13,7,30,17,40,1.4425e+05,83,64,65
13,7,30,17,40,1.4425e+05,83,66,67
13,7,30,17,40,1.4425e+05,83,66,67
13,7,30,17,40,1.4425e+05,82,64,65
13,7,30,17,41,1.4425e+05,83,66,67
13,7,30,17,41,1.4426e+05,83,63,64
13,7,30,17,41,1.4426e+05,83,66,67
13,7,30,17,41,1.4426e+05,83,66,67
13,7,30,17,41,1.4426e+05,83,65,66
13,7,30,17,41,1.4426e+05,83,76,78
13,7,30,17,41,1.4426e+05,83,76,78
13,7,30,17,41,1.4426e+05,83,79,82
13,7,30,17,41,1.4426e+05,82,80,84
13,7,30,17,41,1.4426e+05,81,80,84
13,7,30,17,42,1.4427e+05,82,76,78
13,7,30,17,42,1.4427e+05,83,76,78
13,7,30,17,42,1.4427e+05,83,78,81
13,7,30,17,42,1.4427e+05,83,78,80
13,7,30,17,42,1.4427e+05,83,78,80
13,7,30,17,42,1.4427e+05,83,78,80
13,7,30,17,42,1.4427e+05,83,78,81
13,7,30,17,42,1.4427e+05,83,76,78
13,7,30,17,42,1.4427e+05,83,78,81
13,7,30,17,42,1.4427e+05,83,77,79
13,7,30,17,42,1.4428e+05,83,78,81
13,7,30,17,42,1.4428e+05,83,78,81
13,7,30,17,43,1.4428e+05,84,76,78
13,7,30,17,43,1.4428e+05,83,76,78
13,7,30,17,43,1.4428e+05,83,78,80
13,7,30,17,43,1.4428e+05,82,77,79
13,7,30,17,43,1.4428e+05,82,76,77
13,7,30,17,43,1.4428e+05,83,78,81
13,7,30,17,45,1.443e+05,83,86,92
13,7,30,17,45,1.443e+05,83,87,93
13,7,30,17,45,1.443e+05,83,86,92
13,7,30,17,45,1.443e+05,83,88,95
13,7,30,17,45,1.443e+05,83,88,94
13,7,30,17,45,1.4431e+05,83,86,92
13,7,30,17,45,1.4431e+05,80,88,95
13,7,30,17,45,1.4431e+05,84,88,94
13,7,30,17,45,1.4431e+05,83,87,93
13,7,30,17,45,1.4431e+05,83,88,94
13,7,30,17,45,1.4431e+05,84,88,94
13,7,30,17,46,1.4431e+05,83,88,94
13,7,30,17,46,1.4431e+05,83,86,92
13,7,30,17,46,1.4431e+05,84,85,91
13,7,30,17,46,1.4431e+05,84,88,95
13,7,30,17,46,1.4432e+05,84,85,91
13,7,30,17,46,1.4432e+05,84,87,93
13,7,30,17,46,1.4432e+05,83,85,91
13,7,30,17,46,1.4432e+05,83,86,92
13,7,30,17,46,1.4432e+05,83,88,94
13,7,30,17,46,1.4432e+05,83,88,94
13,7,30,17,46,1.4432e+05,84,85,91
13,7,30,17,46,1.4432e+05,83,88,94
13,7,30,17,47,1.4432e+05,83,86,92
13,7,30,18,14,1.4442e+05,63,10,3
13,7,30,18,14,1.4442e+05,63,9,2
13,7,30,18,14,1.4442e+05,63,10,4
13,7,30,18,14,1.4442e+05,64,10,4
13,7,30,18,14,1.4442e+05,63,9,2
13,7,30,18,14,1.4442e+05,63,9,2
13,7,30,18,14,1.4442e+05,64,10,4
13,7,30,18,14,1.4442e+05,64,10,3
13,7,30,18,14,1.4442e+05,63,10,4
13,7,30,18,14,1.4443e+05,63,9,2
13,7,30,18,14,1.4443e+05,64,10,3
13,7,30,18,14,1.4443e+05,63,10,4
13,7,30,18,15,1.4443e+05,63,9,2
13,7,30,18,15,1.4443e+05,63,9,1
13,7,30,18,15,1.4443e+05,64,10,3
13,7,30,18,15,1.4443e+05,64,10,4
13,7,30,18,15,1.4443e+05,63,10,3
13,7,30,18,15,1.4443e+05,63,10,4
13,7,30,18,15,1.4443e+05,63,10,5
13,7,30,18,15,1.4444e+05,63,10,4
13,7,30,18,15,1.4444e+05,63,9,2
13,7,30,18,15,1.4444e+05,64,9,2
13,7,30,18,16,1.4444e+05,63,15,16
13,7,30,18,16,1.4444e+05,63,16,17
13,7,30,18,16,1.4444e+05,64,15,16
13,7,30,18,16,1.4444e+05,63,17,18
13,7,30,18,16,1.4444e+05,64,14,15
13,7,30,18,16,1.4444e+05,64,17,18
13,7,30,18,16,1.4445e+05,63,17,18
13,7,30,18,16,1.4445e+05,64,15,16
13,7,30,18,16,1.4445e+05,63,16,17
13,7,30,18,16,1.4445e+05,64,16,17
13,7,30,18,16,1.4445e+05,63,17,18
13,7,30,18,16,1.4445e+05,63,16,17
13,7,30,18,17,1.4445e+05,64,16,17
13,7,30,18,17,1.4445e+05,64,16,17
13,7,30,18,17,1.4445e+05,63,16,17
13,7,30,18,17,1.4445e+05,63,16,17
13,7,30,18,17,1.4446e+05,63,14,15
13,7,30,18,17,1.4446e+05,64,17,18
13,7,30,18,17,1.4446e+05,63,15,16
13,7,30,18,17,1.4446e+05,64,15,16
13,7,30,18,17,1.4446e+05,63,16,17
13,7,30,18,17,1.4446e+05,64,15,16
13,7,30,18,18,1.4446e+05,63,30,31
13,7,30,18,18,1.4446e+05,63,31,32
13,7,30,18,18,1.4446e+05,63,31,32
13,7,30,18,18,1.4447e+05,63,29,30
13,7,30,18,18,1.4447e+05,63,31,32
13,7,30,18,18,1.4447e+05,63,31,33
13,7,30,18,18,1.4447e+05,63,31,32
13,7,30,18,18,1.4447e+05,63,29,30
13,7,30,18,18,1.4447e+05,63,30,31
13,7,30,18,18,1.4447e+05,63,31,32
13,7,30,18,18,1.4447e+05,63,31,32
13,7,30,18,18,1.4447e+05,63,31,32
13,7,30,18,19,1.4447e+05,63,31,32
13,7,30,18,19,1.4448e+05,63,31,32
13,7,30,18,19,1.4448e+05,63,30,31
13,7,30,18,19,1.4448e+05,63,31,32
13,7,30,18,19,1.4448e+05,63,31,33
13,7,30,18,19,1.4448e+05,63,29,30
13,7,30,18,19,1.4448e+05,63,29,30
13,7,30,18,19,1.4448e+05,63,28,29
13,7,30,18,19,1.4448e+05,63,31,33
13,7,30,18,19,1.4448e+05,63,31,32
13,7,30,18,19,1.4448e+05,63,29,30
13,7,30,18,20,1.4449e+05,63,31,32
13,7,30,18,20,1.4449e+05,63,49,52
13,7,30,18,20,1.4449e+05,61,49,52
13,7,30,18,20,1.4449e+05,61,49,52
13,7,30,18,20,1.4449e+05,61,49,52
13,7,30,18,20,1.4449e+05,61,47,51
13,7,30,18,20,1.4449e+05,61,46,50
13,7,30,18,20,1.4449e+05,62,46,50
13,7,30,18,20,1.445e+05,61,46,50
13,7,30,18,20,1.445e+05,61,46,50
13,7,30,18,21,1.445e+05,61,46,50
13,7,30,18,21,1.445e+05,61,46,50
13,7,30,18,21,1.445e+05,61,49,52
13,7,30,18,21,1.445e+05,61,45,49
13,7,30,18,21,1.445e+05,61,45,49
13,7,30,18,21,1.445e+05,61,47,51
13,7,30,18,21,1.445e+05,61,46,50
13,7,30,18,21,1.445e+05,60,43,48
13,7,30,18,21,1.4451e+05,61,45,49
13,7,30,18,21,1.4451e+05,61,46,50
13,7,30,18,21,1.4451e+05,61,49,52
13,7,30,18,22,1.4451e+05,61,43,48
13,7,30,18,22,1.4451e+05,61,63,64
13,7,30,18,22,1.4451e+05,62,64,65
13,7,30,18,22,1.4451e+05,62,63,64
13,7,30,18,22,1.4451e+05,62,63,64
13,7,30,18,22,1.4451e+05,62,62,63
13,7,30,18,22,1.4452e+05,61,64,65
13,7,30,18,22,1.4452e+05,62,63,64
13,7,30,18,22,1.4452e+05,61,64,65
13,7,30,18,22,1.4452e+05,62,65,66
13,7,30,18,22,1.4452e+05,61,63,64
13,7,30,18,23,1.4452e+05,62,63,64
13,7,30,18,23,1.4452e+05,61,65,66
13,7,30,18,23,1.4452e+05,62,64,65
13,7,30,18,23,1.4452e+05,61,65,66
13,7,30,18,23,1.4452e+05,62,64,65
13,7,30,18,23,1.4453e+05,61,63,64
13,7,30,18,23,1.4453e+05,62,64,65
13,7,30,18,23,1.4453e+05,62,64,65
13,7,30,18,23,1.4453e+05,62,65,66
13,7,30,18,23,1.4453e+05,61,63,64
13,7,30,18,23,1.4453e+05,62,65,66
13,7,30,18,24,1.4453e+05,61,65,66
13,7,30,18,24,1.4453e+05,62,68,69
13,7,30,18,24,1.4453e+05,62,78,80
13,7,30,18,24,1.4454e+05,62,77,79
13,7,30,18,24,1.4454e+05,62,76,78
13,7,30,18,24,1.4454e+05,61,75,76
13,7,30,18,24,1.4454e+05,62,78,80
13,7,30,18,24,1.4454e+05,63,76,78
13,7,30,18,24,1.4454e+05,64,76,78
13,7,30,18,24,1.4454e+05,62,78,80
13,7,30,18,24,1.4454e+05,64,78,80
13,7,30,18,25,1.4454e+05,64,78,81
13,7,30,18,25,1.4454e+05,64,78,80
13,7,30,18,25,1.4455e+05,63,77,79
13,7,30,18,25,1.4455e+05,65,78,80
13,7,30,18,25,1.4455e+05,64,78,80
13,7,30,18,25,1.4455e+05,64,77,79
13,7,30,18,25,1.4455e+05,65,78,81
13,7,30,18,25,1.4455e+05,65,77,79
13,7,30,18,25,1.4455e+05,64,78,80
13,7,30,18,25,1.4455e+05,65,78,80
13,7,30,18,25,1.4455e+05,64,77,79
13,7,30,18,25,1.4455e+05,65,77,79
13,7,30,18,26,1.4456e+05,64,79,82
13,7,30,18,26,1.4456e+05,64,88,94
13,7,30,18,26,1.4456e+05,65,87,93
13,7,30,18,26,1.4456e+05,65,86,92
13,7,30,18,26,1.4456e+05,65,87,93
13,7,30,18,26,1.4456e+05,64,88,94
13,7,30,18,26,1.4456e+05,65,87,93
13,7,30,18,26,1.4456e+05,65,86,92
13,7,30,18,26,1.4456e+05,65,88,94
13,7,30,18,26,1.4456e+05,65,86,92
13,7,30,18,26,1.4457e+05,65,86,92
13,7,30,18,27,1.4457e+05,65,86,92
13,7,30,18,27,1.4457e+05,65,86,92
13,7,30,18,27,1.4457e+05,65,87,93
13,7,30,18,27,1.4457e+05,65,87,93
13,7,30,18,27,1.4457e+05,65,88,94
13,7,30,18,27,1.4457e+05,65,88,95
13,7,30,18,27,1.4457e+05,65,88,94
13,7,30,18,27,1.4457e+05,65,87,93
13,7,30,18,27,1.4457e+05,65,86,92
13,7,30,18,27,1.4458e+05,65,87,93
13,7,30,18,27,1.4458e+05,65,88,94
13,7,30,18,27,1.4458e+05,65,87,93
13,7,30,18,28,1.4458e+05,65,88,94
13,7,30,18,28,1.4458e+05,65,88,94
13,7,30,18,28,1.4458e+05,65,88,94
13,7,30,18,28,1.4458e+05,65,87,93
13,7,30,18,28,1.4458e+05,53,87,93
13,7,30,18,29,1.446e+05,52,9,1
13,7,30,18,30,1.446e+05,52,10,3
13,7,30,18,30,1.446e+05,52,9,2
13,7,30,18,30,1.446e+05,51,10,3
13,7,30,18,30,1.446e+05,51,9,2
13,7,30,18,30,1.4461e+05,52,10,3
13,7,30,18,30,1.4461e+05,52,9,2
13,7,30,18,30,1.4461e+05,52,9,1
13,7,30,18,30,1.4461e+05,52,9,1
13,7,30,18,30,1.4461e+05,52,10,3
13,7,30,18,30,1.4461e+05,52,9,2
13,7,30,18,30,1.4461e+05,52,9,1
13,7,30,18,31,1.4461e+05,52,9,1
13,7,30,18,31,1.4461e+05,52,9,1
13,7,30,18,31,1.4461e+05,52,9,2
13,7,30,18,31,1.4462e+05,52,9,2
13,7,30,18,31,1.4462e+05,52,9,2
13,7,30,18,31,1.4462e+05,52,9,2
13,7,30,18,31,1.4462e+05,52,9,2
13,7,30,18,31,1.4462e+05,52,9,2
13,7,30,18,31,1.4462e+05,52,9,2
13,7,30,18,31,1.4462e+05,52,9,1
13,7,30,18,31,1.4462e+05,52,9,2
13,7,30,18,31,1.4462e+05,52,16,17
13,7,30,18,32,1.4462e+05,52,17,18
13,7,30,18,32,1.4463e+05,51,17,18
13,7,30,18,32,1.4463e+05,52,16,17
13,7,30,18,32,1.4463e+05,52,15,16
13,7,30,18,32,1.4463e+05,52,15,16
13,7,30,18,32,1.4463e+05,52,14,15
13,7,30,18,32,1.4463e+05,51,15,16
13,7,30,18,32,1.4463e+05,52,14,15
13,7,30,18,32,1.4463e+05,52,15,16
13,7,30,18,32,1.4463e+05,52,17,18
13,7,30,18,32,1.4463e+05,52,16,17
13,7,30,18,33,1.4464e+05,52,16,17
13,7,30,18,33,1.4464e+05,52,16,17
13,7,30,18,33,1.4464e+05,52,17,18
13,7,30,18,33,1.4464e+05,52,16,17
13,7,30,18,33,1.4464e+05,52,17,18
13,7,30,18,33,1.4464e+05,52,15,16
13,7,30,18,33,1.4464e+05,52,14,15
13,7,30,18,33,1.4464e+05,52,16,17
13,7,30,18,33,1.4464e+05,52,16,17
13,7,30,18,33,1.4464e+05,52,17,18
13,7,30,18,33,1.4465e+05,52,16,17
13,7,30,18,33,1.4465e+05,51,31,32
13,7,30,18,34,1.4465e+05,51,30,31
13,7,30,18,34,1.4465e+05,52,30,31
13,7,30,18,34,1.4465e+05,51,30,31
13,7,30,18,34,1.4465e+05,51,29,30
13,7,30,18,34,1.4465e+05,51,29,30
13,7,30,18,34,1.4465e+05,51,29,30
13,7,30,18,34,1.4465e+05,51,30,31
13,7,30,18,34,1.4465e+05,51,30,31
13,7,30,18,34,1.4466e+05,52,30,31
13,7,30,18,34,1.4466e+05,52,31,32
13,7,30,18,34,1.4466e+05,52,30,31
13,7,30,18,35,1.4466e+05,51,30,31
13,7,30,18,35,1.4466e+05,51,29,30
13,7,30,18,35,1.4466e+05,51,30,31
13,7,30,18,35,1.4466e+05,51,30,31
13,7,30,18,35,1.4466e+05,51,30,31
13,7,30,18,35,1.4466e+05,51,29,30
13,7,30,18,35,1.4466e+05,51,31,32
13,7,30,18,35,1.4467e+05,51,29,30
13,7,30,18,35,1.4467e+05,52,30,31
13,7,30,18,35,1.4467e+05,51,31,32
13,7,30,18,35,1.4467e+05,52,29,30
13,7,30,18,35,1.4467e+05,52,43,48
13,7,30,18,36,1.4467e+05,52,46,50
13,7,30,18,36,1.4467e+05,52,46,50
13,7,30,18,36,1.4467e+05,52,43,48
13,7,30,18,36,1.4467e+05,52,47,51
13,7,30,18,36,1.4467e+05,52,45,49
13,7,30,18,36,1.4468e+05,52,47,51
13,7,30,18,36,1.4468e+05,52,46,50
13,7,30,18,36,1.4468e+05,52,45,49
13,7,30,18,36,1.4468e+05,52,46,50
13,7,30,18,36,1.4468e+05,51,43,48
13,7,30,18,36,1.4468e+05,52,43,48
13,7,30,18,36,1.4468e+05,52,43,48
13,7,30,18,37,1.4468e+05,52,42,47
13,7,30,18,37,1.4468e+05,52,47,51
13,7,30,18,37,1.4468e+05,52,45,49
13,7,30,18,37,1.4469e+05,52,45,49
13,7,30,18,37,1.4469e+05,52,47,51
13,7,30,18,37,1.4469e+05,52,46,50
13,7,30,18,37,1.4469e+05,52,45,49
13,7,30,18,37,1.4469e+05,52,42,47
13,7,30,18,37,1.4469e+05,52,45,49
13,7,30,18,37,1.4469e+05,52,45,49
13,7,30,18,37,1.4469e+05,52,60,61
13,7,30,18,38,1.4469e+05,53,62,63
13,7,30,18,38,1.4469e+05,52,63,64
13,7,30,18,38,1.447e+05,52,65,66
13,7,30,18,38,1.447e+05,52,64,65
13,7,30,18,38,1.447e+05,52,66,67
13,7,30,18,38,1.447e+05,53,64,65
13,7,30,18,38,1.447e+05,53,64,65
13,7,30,18,38,1.447e+05,53,63,64
13,7,30,18,38,1.447e+05,53,64,65
13,7,30,18,38,1.447e+05,53,63,64
13,7,30,18,38,1.447e+05,53,63,64
13,7,30,18,39,1.447e+05,53,64,65
13,7,30,18,39,1.4471e+05,53,64,65
13,7,30,18,39,1.4471e+05,53,65,66
13,7,30,18,39,1.4471e+05,53,64,65
13,7,30,18,39,1.4471e+05,53,64,65
13,7,30,18,39,1.4471e+05,52,63,64
13,7,30,18,39,1.4471e+05,52,65,66
13,7,30,18,39,1.4471e+05,53,66,67
13,7,30,18,39,1.4471e+05,53,63,64
13,7,30,18,39,1.4471e+05,52,62,63
13,7,30,18,39,1.4471e+05,53,64,65
13,7,30,18,39,1.4472e+05,53,75,76
13,7,30,18,40,1.4472e+05,53,76,77
13,7,30,18,40,1.4472e+05,53,76,78
13,7,30,18,40,1.4472e+05,53,78,80
13,7,30,18,40,1.4472e+05,53,77,79
13,7,30,18,40,1.4472e+05,53,77,79
13,7,30,18,40,1.4472e+05,53,78,80
13,7,30,18,40,1.4472e+05,53,76,78
13,7,30,18,40,1.4472e+05,53,77,79
13,7,30,18,40,1.4472e+05,53,76,77
13,7,30,18,40,1.4473e+05,53,76,78
13,7,30,18,40,1.4473e+05,53,77,79
13,7,30,18,40,1.4473e+05,53,77,79
13,7,30,18,41,1.4473e+05,53,77,79
13,7,30,18,41,1.4473e+05,53,77,79
13,7,30,18,41,1.4473e+05,53,77,79
13,7,30,18,41,1.4473e+05,53,76,78
13,7,30,18,41,1.4473e+05,53,77,79
13,7,30,18,41,1.4473e+05,53,77,79
13,7,30,18,41,1.4473e+05,53,77,79
13,7,30,18,41,1.4474e+05,53,77,79
13,7,30,18,41,1.4474e+05,53,77,79
13,7,30,18,41,1.4474e+05,53,78,80
13,7,30,18,42,1.4474e+05,54,85,91
13,7,30,18,42,1.4474e+05,53,85,91
13,7,30,18,42,1.4474e+05,53,86,92
13,7,30,18,42,1.4474e+05,53,86,92
13,7,30,18,42,1.4474e+05,53,86,92
13,7,30,18,42,1.4474e+05,53,87,93
13,7,30,18,42,1.4475e+05,53,86,92
13,7,30,18,42,1.4475e+05,53,86,92
13,7,30,18,42,1.4475e+05,53,86,92
13,7,30,18,42,1.4475e+05,53,87,93
13,7,30,18,42,1.4475e+05,53,86,92
13,7,30,18,42,1.4475e+05,53,87,93
13,7,30,18,43,1.4475e+05,53,86,92
13,7,30,18,43,1.4475e+05,53,87,93
13,7,30,18,43,1.4475e+05,53,87,93
13,7,30,18,43,1.4475e+05,53,86,92
13,7,30,18,43,1.4476e+05,53,85,91
13,7,30,18,43,1.4476e+05,53,87,93
13,7,30,18,43,1.4476e+05,53,85,91
13,7,30,18,43,1.4476e+05,53,87,93
13,7,30,18,43,1.4476e+05,53,87,93
13,7,30,18,43,1.4476e+05,54,86,92
13,7,30,18,43,1.4476e+05,53,87,93
13,7,30,18,44,1.4476e+05,54,85,91
13,7,30,18,44,1.4477e+05,42,4,-5
13,7,30,18,45,1.4477e+05,42,4,-5
13,7,30,18,45,1.4478e+05,42,4,-5
13,7,30,18,45,1.4478e+05,42,3,-6
13,7,30,18,45,1.4478e+05,42,6,-3
13,7,30,18,45,1.4478e+05,42,5,-4
13,7,30,18,45,1.4478e+05,42,5,-4
13,7,30,18,45,1.4478e+05,42,7,-2
13,7,30,18,45,1.4478e+05,41,7,-2
13,7,30,18,45,1.4478e+05,42,6,-3
13,7,30,18,45,1.4478e+05,42,8,-1
13,7,30,18,45,1.4478e+05,42,2,-7
13,7,30,18,46,1.4479e+05,42,6,-3
13,7,30,18,46,1.4479e+05,42,6,-3
13,7,30,18,46,1.4479e+05,42,7,-2
13,7,30,18,46,1.4479e+05,42,359,-10
13,7,30,18,46,1.4479e+05,44,357,-12
13,7,30,18,46,1.4479e+05,42,3,-6
13,7,30,18,46,1.4479e+05,42,4,-5
13,7,30,18,46,1.4479e+05,45,8,-1
13,7,30,18,46,1.4479e+05,42,5,-4
13,7,30,18,46,1.4479e+05,42,7,-2
13,7,30,18,46,1.448e+05,42,6,-3
13,7,30,18,47,1.448e+05,42,10,3
13,7,30,18,47,1.448e+05,41,10,4
13,7,30,18,47,1.448e+05,41,10,3
13,7,30,18,47,1.448e+05,42,10,3
13,7,30,18,47,1.448e+05,41,10,4
13,7,30,18,47,1.448e+05,42,10,3
13,7,30,18,47,1.448e+05,41,9,2
13,7,30,18,47,1.448e+05,41,10,3
13,7,30,18,47,1.4481e+05,41,10,5
13,7,30,18,47,1.4481e+05,41,10,3
13,7,30,18,47,1.4481e+05,42,9,2
13,7,30,18,48,1.4481e+05,41,11,6
13,7,30,18,48,1.4481e+05,42,10,3
13,7,30,18,48,1.4481e+05,42,10,5
13,7,30,18,48,1.4481e+05,42,10,4
13,7,30,18,48,1.4481e+05,42,9,2
13,7,30,18,48,1.4481e+05,42,10,5
13,7,30,18,48,1.4481e+05,42,10,5
13,7,30,18,48,1.4482e+05,41,10,5
13,7,30,18,48,1.4482e+05,42,10,4
13,7,30,18,48,1.4482e+05,42,10,4
13,7,30,18,48,1.4482e+05,42,9,2
13,7,30,18,48,1.4482e+05,41,10,3
13,7,30,18,49,1.4482e+05,41,13,13
13,7,30,18,49,1.4482e+05,41,16,17
13,7,30,18,49,1.4482e+05,41,15,16
13,7,30,18,49,1.4482e+05,41,13,13
13,7,30,18,49,1.4482e+05,41,14,15
13,7,30,18,49,1.4483e+05,41,13,14
13,7,30,18,49,1.4483e+05,40,15,16
13,7,30,18,49,1.4483e+05,41,13,14
13,7,30,18,49,1.4483e+05,41,19,20
13,7,30,18,49,1.4483e+05,41,12,11
13,7,30,18,49,1.4483e+05,40,18,19
13,7,30,18,50,1.4483e+05,40,14,15
13,7,30,18,50,1.4483e+05,41,15,16
13,7,30,18,50,1.4483e+05,41,14,15
13,7,30,18,50,1.4483e+05,41,13,14
13,7,30,18,50,1.4484e+05,41,15,16
13,7,30,18,50,1.4484e+05,40,18,19
13,7,30,18,50,1.4484e+05,41,14,15
13,7,30,18,50,1.4484e+05,40,15,16
13,7,30,18,50,1.4484e+05,41,15,16
13,7,30,18,50,1.4484e+05,41,14,15
13,7,30,18,50,1.4484e+05,41,13,14
13,7,30,18,51,1.4484e+05,41,45,49
13,7,30,18,51,1.4484e+05,41,45,49
13,7,30,18,51,1.4485e+05,41,43,48
13,7,30,18,51,1.4485e+05,40,41,46
13,7,30,18,51,1.4485e+05,40,33,35
13,7,30,18,51,1.4485e+05,40,39,45
13,7,30,18,51,1.4485e+05,40,38,43
13,7,30,18,51,1.4485e+05,41,41,46
13,7,30,18,51,1.4485e+05,41,47,51
13,7,30,18,51,1.4485e+05,40,43,48
13,7,30,18,51,1.4485e+05,40,42,47
13,7,30,18,52,1.4485e+05,40,41,46
13,7,30,18,52,1.4486e+05,40,41,46
13,7,30,18,52,1.4486e+05,41,47,51
13,7,30,18,52,1.4486e+05,40,41,46
13,7,30,18,52,1.4486e+05,41,43,48
13,7,30,18,52,1.4486e+05,40,53,55
13,7,30,18,52,1.4486e+05,40,42,47
13,7,30,18,52,1.4486e+05,41,49,52
13,7,30,18,52,1.4486e+05,40,41,46
13,7,30,18,52,1.4486e+05,40,36,40
13,7,30,18,52,1.4486e+05,41,47,51
13,7,30,18,53,1.4487e+05,41,67,68
13,7,30,18,53,1.4487e+05,42,66,67
13,7,30,18,53,1.4487e+05,42,64,65
13,7,30,18,53,1.4487e+05,41,66,67
13,7,30,18,53,1.4487e+05,42,67,68
13,7,30,18,53,1.4487e+05,42,64,65
13,7,30,18,53,1.4487e+05,42,67,68
13,7,30,18,53,1.4487e+05,41,66,67
13,7,30,18,53,1.4487e+05,41,67,68
13,7,30,18,53,1.4488e+05,41,66,67
13,7,30,18,53,1.4488e+05,42,65,66
13,7,30,18,53,1.4488e+05,42,63,64
13,7,30,18,54,1.4488e+05,41,65,66
13,7,30,18,54,1.4488e+05,41,63,64
13,7,30,18,54,1.4488e+05,42,68,69
13,7,30,18,54,1.4488e+05,41,62,63
13,7,30,18,54,1.4488e+05,41,65,66
13,7,30,18,54,1.4488e+05,41,67,68
13,7,30,18,54,1.4488e+05,41,63,64
13,7,30,18,54,1.4489e+05,41,64,65
13,7,30,18,54,1.4489e+05,42,63,64
13,7,30,18,54,1.4489e+05,41,65,66
13,7,30,18,55,1.4489e+05,42,76,78
13,7,30,18,55,1.4489e+05,42,76,78
13,7,30,18,55,1.4489e+05,42,77,79
13,7,30,18,55,1.4489e+05,43,77,79
13,7,30,18,55,1.4489e+05,42,77,79
13,7,30,18,55,1.4489e+05,43,76,78
13,7,30,18,55,1.449e+05,42,76,78
13,7,30,18,55,1.449e+05,42,77,79
13,7,30,18,55,1.449e+05,43,74,75
13,7,30,18,55,1.449e+05,42,76,77
13,7,30,18,55,1.449e+05,43,77,79
13,7,30,18,55,1.449e+05,43,76,78
13,7,30,18,56,1.449e+05,43,76,77
13,7,30,18,56,1.449e+05,42,76,78
13,7,30,18,56,1.449e+05,43,76,77
13,7,30,18,56,1.449e+05,42,77,79
13,7,30,18,56,1.4491e+05,42,76,78
13,7,30,18,56,1.4491e+05,42,76,78
13,7,30,18,56,1.4491e+05,43,77,79
13,7,30,18,56,1.4491e+05,42,76,78
13,7,30,18,56,1.4491e+05,42,75,76
13,7,30,18,56,1.4491e+05,43,77,79
13,7,30,18,57,1.4491e+05,43,84,89
13,7,30,18,57,1.4491e+05,43,81,85
13,7,30,18,57,1.4492e+05,43,82,86
13,7,30,18,57,1.4492e+05,43,82,87
13,7,30,18,57,1.4492e+05,43,82,86
13,7,30,18,57,1.4492e+05,43,83,88
13,7,30,18,57,1.4492e+05,43,84,89
13,7,30,18,57,1.4492e+05,43,82,86
13,7,30,18,57,1.4492e+05,43,83,88
13,7,30,18,57,1.4492e+05,42,83,88
13,7,30,18,57,1.4492e+05,43,84,89
13,7,30,18,58,1.4492e+05,43,82,86
13,7,30,18,58,1.4493e+05,42,83,88
13,7,30,18,58,1.4493e+05,43,83,88
13,7,30,18,58,1.4493e+05,43,83,88
13,7,30,18,58,1.4493e+05,43,83,88
13,7,30,18,58,1.4493e+05,43,83,88
13,7,30,18,58,1.4493e+05,43,82,86
13,7,30,18,58,1.4493e+05,43,82,86
13,7,30,18,58,1.4493e+05,43,83,88
13,7,30,18,58,1.4493e+05,43,83,88
13,7,30,18,58,1.4493e+05,43,84,89
13,7,30,18,59,1.4494e+05,43,83,88
13,7,30,18,59,1.4494e+05,43,83,88
13,7,30,18,59,1.4494e+05,43,84,89
13,7,30,18,59,1.4494e+05,43,82,87
13,7,30,18,59,1.4494e+05,43,85,91
13,7,30,18,59,1.4494e+05,43,83,88
13,7,30,18,59,1.4494e+05,43,83,88
13,7,30,18,59,1.4494e+05,43,84,89
