# Supplementary material for: The BAARA (Biological AutomAted RAdiotracking) System: A New Approach in Ecological Field Studies
Source: PLoS One. 2015 Feb 25;10(2):e0116785. doi: 10.1371/journal.pone.0116785 (PMC4340905; doi:10.1371/journal.pone.0116785)
Supplement: S4 Data — (M) [file pone.0116785.s004.m]

% data z mereni utlumu signalu v zavislosti na vysce vysilace v
% definovane vzdalenosti 1km. 
heights = [0, 0.5, 1, 2, 3, 4, 5, 7, 9, 10];
height_0 = [41, 42, 43, 41, 42, 44, 42, 42, 41, 42, 41, 42];
height_0__5 = [49, 49, 49, 50, 50, 49, 51, 50, 50, 50, 49];
height_1 = [55, 54, 53, 52, 54, 53, 53, 53, 53, 53, 53, 53];
height_2 = [58, 59, 60, 59, 59, 59, 58, 59, 58, 59, 59, 59];
height_3 = [61, 61, 62, 60, 60, 61, 61, 61, 61, 60, 61, 61, 61, 60];
height_4 = [62, 64, 62, 62, 61, 61, 62, 63, 63, 62, 62, 63];
height_5 = [62, 63, 63, 62, 62, 62, 62, 64, 62, 62, 63, 64, 64];
height_7 = [63, 63, 64, 63, 63, 64, 65, 65, 64, 63, 63, 65];
height_9 = [66, 65, 65, 66, 65, 66, 65, 65, 65, 65, 64, 65, 64, 66];
height_10 = [66, 66, 66, 64, 66, 66, 64, 66, 66, 64, 65, 66];
